# Supplementary material for: NeuroMatic: An Integrated Open-Source Software Toolkit for Acquisition, Analysis and Simulation of Electrophysiological Data
Source: Front Neuroinform. 2018 Apr 4;12:14. doi: 10.3389/fninf.2018.00014 (PMC5893720; doi:10.3389/fninf.2018.00014)
Supplement: Supplementary file 2 [file DataSheet2.zip]

Archive with 58 entries (57 files):
- NeuroMatic_v3_0b/.DS_Store
- NeuroMatic_v3_0b/LICENSE.txt
- NeuroMatic_v3_0b/NM_aMenu.ipf
- NeuroMatic_v3_0b/NM_ChanGraphs.ipf
- NeuroMatic_v3_0b/NM_ClampLog.ipf
- NeuroMatic_v3_0b/NM_ClampNotes.ipf
- NeuroMatic_v3_0b/NM_ClampStim.ipf
- NeuroMatic_v3_0b/NM_Configurations.ipf
- NeuroMatic_v3_0b/NM_DemoTab.ipf
- NeuroMatic_v3_0b/NM_Deprecated.ipf
- NeuroMatic_v3_0b/NM_EventTab.ipf
- NeuroMatic_v3_0b/NM_EventTabOld.ipf
- NeuroMatic_v3_0b/NM_FileIO.ipf
- NeuroMatic_v3_0b/NM_FitTab.ipf
- NeuroMatic_v3_0b/NM_Folders.ipf
- NeuroMatic_v3_0b/NM_FoldersPrefix.ipf
- NeuroMatic_v3_0b/NM_Groups.ipf
- NeuroMatic_v3_0b/NM_Import.ipf
- NeuroMatic_v3_0b/NM_ImportAxograph.ipf
- NeuroMatic_v3_0b/NM_ImportPclamp.ipf
- NeuroMatic_v3_0b/NM_Main.ipf
- NeuroMatic_v3_0b/NM_MainTab.ipf
- NeuroMatic_v3_0b/NM_MainTabScalePanel.ipf
- NeuroMatic_v3_0b/NM_ModelTab0.ipf
- NeuroMatic_v3_0b/NM_ModelTab1_IAF.ipf
- NeuroMatic_v3_0b/NM_ModelTab2_IAF_AdEx.ipf
- NeuroMatic_v3_0b/NM_ModelTab3_HodgkinHuxley1952.ipf
- NeuroMatic_v3_0b/NM_ModelTab4_Rothman2003.ipf
- NeuroMatic_v3_0b/NM_Panel.ipf
- NeuroMatic_v3_0b/NM_Progress.ipf
- NeuroMatic_v3_0b/NM_PulseGen.ipf
- NeuroMatic_v3_0b/NM_PulseGenOld.ipf
- NeuroMatic_v3_0b/NM_PulseTab.ipf
- NeuroMatic_v3_0b/NM_Sets.ipf
- NeuroMatic_v3_0b/NM_SpikeTab.ipf
- NeuroMatic_v3_0b/NM_StatsTab.ipf
- NeuroMatic_v3_0b/NM_StatsTabKolmogorov.ipf
- NeuroMatic_v3_0b/NM_StatsTabStability.ipf
- NeuroMatic_v3_0b/NM_TabManager.ipf
- NeuroMatic_v3_0b/NM_Utility.ipf
- NeuroMatic_v3_0b/NM_UtilityWaveLists.ipf
- NeuroMatic_v3_0b/NM_UtilityWaveStats.ipf
- NeuroMatic_v3_0b/NMClamp/
- NeuroMatic_v3_0b/NMClamp/NM_Clamp.ipf
- NeuroMatic_v3_0b/NMClamp/NM_ClampAcquire.ipf
- NeuroMatic_v3_0b/NMClamp/NM_ClampAcquireDemo.ipf
- NeuroMatic_v3_0b/NMClamp/NM_ClampBoardConfigs.ipf
- NeuroMatic_v3_0b/NMClamp/NM_ClampFolders.ipf
- NeuroMatic_v3_0b/NMClamp/NM_ClampITC.ipf
- NeuroMatic_v3_0b/NMClamp/NM_ClampNIDAQmx.ipf
- NeuroMatic_v3_0b/NMClamp/NM_ClampNotes2.ipf
- NeuroMatic_v3_0b/NMClamp/NM_ClampSpike.ipf
- NeuroMatic_v3_0b/NMClamp/NM_ClampStats.ipf
- NeuroMatic_v3_0b/NMClamp/NM_ClampStim2.ipf
- NeuroMatic_v3_0b/NMClamp/NM_ClampTab.ipf
- NeuroMatic_v3_0b/NMClamp/NM_ClampTelegraphs.ipf
- NeuroMatic_v3_0b/NMClamp/NM_ClampUtility.ipf
- NeuroMatic_v3_0b/README.md
