# Supplementary material for: NeuroMatic: An Integrated Open-Source Software Toolkit for Acquisition, Analysis and Simulation of Electrophysiological Data
Source: Front Neuroinform. 2018 Apr 4;12:14. doi: 10.3389/fninf.2018.00014 (PMC5893720; doi:10.3389/fninf.2018.00014)
Supplement: Supplementary file 2 [file DataSheet2.zip › NeuroMatic_v3_0b/NM_aMenu.ipf]

#pragma rtGlobals=3		// Use modern global access method and strict wave access.
#pragma hide = 1

//****************************************************************
//****************************************************************
//
//	NeuroMatic: data aquisition, analyses and simulation software that runs with the Igor Pro environment
//	Copyright (C) 2017 Jason Rothman
//
//    This program is free software: you can redistribute it and/or modify
//    it under the terms of the GNU General Public License as published by
//    the Free Software Foundation, either version 3 of the License, or
//    (at your option) any later version.
//
//    This program is distributed in the hope that it will be useful,
//    but WITHOUT ANY WARRANTY; without even the implied warranty of
//    MERCHANTABILITY or FITNESS FOR A PARTICULAR PURPOSE.  See the
//    GNU General Public License for more details.
//
//    You should have received a copy of the GNU General Public License
//    along with this program.  If not, see <https://www.gnu.org/licenses/>.
//
//	Contact Jason@ThinkRandom.com
//	www.NeuroMatic.ThinkRandom.com
//
//****************************************************************
//****************************************************************
//
//	NeuroMatic Menu Functions
//
//****************************************************************
//****************************************************************

Menu "NeuroMatic"

	Submenu StrVarOrDefault( NMDF + "NMMenuDataFolder" , "\\M1(Data Folder" )
		StrVarOrDefault( NMDF + "NMMenuDataFolderList" , "" ), /Q, NMMenuFolderCall()
	End
	
	Submenu StrVarOrDefault( NMDF + "NMMenuDataWaves" , "\\M1(Data Waves" )
		StrVarOrDefault( NMDF + "NMMenuDataWavesList" , "" ), /Q, NMMenuDataWavesCall()
	End
	
	Submenu StrVarOrDefault( NMDF + "NMMenuClampStim" , "\\M1(Clamp Data" )
		StrVarOrDefault( NMDF + "NMMenuClampStimList" , "" ), /Q, NMMenuClampStimCall()
	End
	
	Submenu StrVarOrDefault( NMDF + "NMMenuAnalysis" , "\\M1(Analysis" )
		StrVarOrDefault( NMDF + "NMMenuAnalysisList" , "" ), /Q, NMMenuAnalysisCall()
	End
	
	Submenu StrVarOrDefault( NMDF + "NMMenuShortcuts" , "\\M1(Keyboard Shortcuts" )
		StrVarOrDefault( NMDF + "NMMenuShortcutsList" , "" ), /Q, NMMenuSetsCall()
	End
	
	"-"
	
	Submenu StrVarOrDefault( NMDF + "NMMenuTabs" , "\\M1(Tabs" )
		StrVarOrDefault( NMDF + "NMMenuTabsList" , "" ), /Q, NMMenuTabsCall()
	End
	
	Submenu StrVarOrDefault( NMDF + "NMMenuConfigs" , "\\M1(Configurations" )
		StrVarOrDefault( NMDF + "NMMenuConfigsList" , "" ), /Q, NMMenuConfigsCall()
	End
	
	Submenu StrVarOrDefault( NMDF + "NMMenuWindows" , "\\M1(Windows" )
		StrVarOrDefault( NMDF + "NMMenuWindowsList" , "" ), /Q, NMMenuWindowsCall()
	End
	
	Submenu "Procedures"
		"Unhide", /Q, NMCall( "Unhide Procedures" )
		"Hide", /Q, NMCall( "Hide Procedures" )
		"Kill", /Q, NMCall( "Kill Procedures" )
		"Find Deprecated Functions", /Q, NMCall( "Find Deprecated" )
		"-"
		
		Submenu "Misc"
			NMMenuProceduresList( "misc" ), /Q, NMMenuProceduresCall()
		End
		
		Submenu "Tabs"
			NMMenuProceduresList( "tabs" ), /Q, NMMenuProceduresCall()
		End
		
		Submenu "Model"
			NMMenuProceduresList( "model" ), /Q, NMMenuProceduresCall()
		End
		
		Submenu "Clamp"
			NMMenuProceduresList( "clamp" ), /Q, NMMenuProceduresCall()
		End
		
		Submenu "Paper"
			NMMenuProceduresList( "paper" ), /Q, NMMenuProceduresCall()
		End
		
	End
	
	"-"
	
	StrVarOrDefault( NMDF + "NMMenuOn","Turn On" ), /Q, NMMenuOnToggle()
	StrVarOrDefault( NMDF + "NMMenuUpdate","" ), /Q, NMCall( "Update" )
	"Webpage", /Q, NMCall( "Webpage" )
	"Contact", /Q, NMCall( "Contact" )
	"Demo", /Q, NMCall( "Demo" )
	"About", /Q, NMCall( "About" )

End // NeuroMatic Menu

//****************************************************************
//****************************************************************

Function NMMenuFolderCall()

	GetLastUserMenuInfo // sets S_value, V_value, etc.
	
	NMFolderCall( S_value )
	
End // NMMenuFolderCall

//****************************************************************
//****************************************************************

Function NMMenuClampStimCall()

	String stimDF = SubStimName( "" )

	GetLastUserMenuInfo // sets S_value, V_value, etc.
	
	if ( StringMatch( S_value, stimDF ) )
		return SubStimCall( "Details" )
	endif
	
	strswitch( S_value )
		case "Notes Table":
		case "Print Notes":
			return NMCall( S_value )
	endswitch
	
	return SubStimCall( S_value )

End // NMMenuClampStimCall

//****************************************************************
//****************************************************************

Function /S NMMenuDataWavesCall()

	GetLastUserMenuInfo // sets S_value, V_value, etc.
	
	strswitch( S_value )
		case "Rename":
			return NMFolderCall( "Rename Waves" )
		case "Make":
			return NMMainCall( "Make", "" )
		default:
			NMFileCall( S_value )
	endswitch
		
End // NMMenuDataWavesCall

//****************************************************************
//****************************************************************

Function NMMenuAnalysisCall()

	GetLastUserMenuInfo // sets S_value, V_value, etc.
	
	strswitch( S_value )
		case "Stability | Stationarity":
			return NMCall( "Stability" )
		case "Significant Difference":
			return NMCall( "KSTest" )
		case "Convert Gauss Width":
		case "Print Output Wave List":
		case "Print Output Window List":
			return NMCall( S_value )
	endswitch
		
End // NMMenuAnalysisCall

//****************************************************************
//****************************************************************

Function NMMenuSetsCall()

	GetLastUserMenuInfo // sets S_value, V_value, etc.
	
	strswitch( S_value )
		case "Next Wave":
			return NMCall( "Next Wave" )
		case "Previous Wave":
			return NMCall( "Previous Wave" )
		default:
			if ( strsearch( S_value, "Checkbox", 0 ) > 0 )
				NMCall( "Set" + num2istr( V_value - 3) + " Toggle" )
			endif
	endswitch
	
End // NMMenuSetsCall
		
//****************************************************************
//****************************************************************

Function NMMenuTabsCall()

	GetLastUserMenuInfo // sets S_value, V_value, etc.
	
	return NMCall( S_value + " Tab" )

End // NMMenuTabsCall

//****************************************************************
//****************************************************************
		
Function NMMenuConfigsCall()

	GetLastUserMenuInfo // sets S_value, V_value, etc.
	
	strswitch( S_value )
		case "Save":
			if ( NMConfigsAutoOpenSave )
				NMConfigsSaveToPackages()
				return 0
			else
				return NMConfigCall( "Save" )
			endif
		case "Save As":
			return NMConfigCall( "Save" )
		default:
			return NMConfigCall( S_value )
	endswitch

End // NMMenuConfigsCall
		
//****************************************************************
//****************************************************************
		
Function NMMenuWindowsCall()

	GetLastUserMenuInfo // sets S_value, V_value, etc.
	
	strswitch( S_value )
		case "Make NM Panel":
			return NMCall( "NM Panel" )
		case "Save NM Panel Position":
			return NMCall( "NM Panel Save Position" )
		case "Move Progress Window":
			return NMCall( "Progress XY" )
		case "Reset Window Cascade":
			return NMCall( "Reset Cascade" )
		case "Display Channel Graphs":
			return NMCall( "Chan Graphs On" )
		case "Reposition Channel Graphs":
			return NMCall( "Chan Graphs Reposition" )
		case "Reposition Command Window":
			return NMCall( "Reposition Command Window" )
	endswitch

End // NMMenuWindowsCall

//****************************************************************
//****************************************************************
		
Function NMMenuProceduresCall()

	GetLastUserMenuInfo // sets S_value, V_value, etc.
	
	Execute /Z "SetIgorOption IndependentModuleDev = 1"
	DisplayProcedure /W=$S_value

End // NMMenuProceduresCall

//****************************************************************
//****************************************************************

Function NMMenuBuild()

	Variable icnt
	String folderList = "", clampList = "", dataList = "", analysisList = ""
	String tabsList = "", configsList = "", windowList = "", shortcutsList = ""
	String setName, tabName, stimDF, notesDF,  ostr = "\\M1("
	
	String tabList = TabNameList( NMTabControlList() )
	
	Variable on = NMVarGet( "NMOn" )
	
	if ( on )
		ostr = ""
		folderList = "Open Data Files;Open All Data Files Inside Subfolders;File Name Replace Strings;-;New;Close;Save;Duplicate;Rename;Change;Check NM Globals;-;Save All;Close All;-;Set Open Path;Set Save Path;"
	endif
	
	SetNMstr( NMDF + "NMMenuDataFolder", ostr + "Data Folder" )
	SetNMstr( NMDF + "NMMenuDataFolderList", folderList )
	
	if ( on )
	
		stimDF = SubStimName( "" )
		notesDF = GetDataFolder( 1 ) + "Notes:"
	
		if ( ( strlen( stimDF ) > 0 ) && DataFolderExists( stimDF ) )
		
			SetNMstr( NMDF + "NMMenuClampStim", "Clamp Data" )
			clampList = stimDF + ";-;Pulse Table;ADC Table;DAC Table;TTL Table;Stim Waves;"
			
			if ( ( strlen( notesDF ) > 0 ) && DataFolderExists( notesDF ) )
				clampList += "-;Notes Table;Print Notes;"
			endif
			
		else
		
			SetNMstr( NMDF + "NMMenuClampStim", "\\M1(Clamp Data" )
			clampList = "No Stim;"
			
		endif
		
	else
	
		SetNMstr( NMDF + "NMMenuClampStim", "\\M1(Clamp Data" )
	
	endif
	
	SetNMstr( NMDF + "NMMenuClampStimList", clampList )
	
	if ( on )
		dataList = "Load;Load From Folder;File Name Replace Strings;-;Reload;Save;Rename;Make;"
	endif
	
	SetNMstr( NMDF + "NMMenuDataWaves", ostr + "Data Waves" )
	SetNMstr( NMDF + "NMMenuDataWavesList", dataList )
	
	if ( on )
		analysisList = "Stability | Stationarity;Significant Difference;Convert Gauss Width;-;Print Output Wave List;Print Output Window List;"
	endif
	
	SetNMstr( NMDF + "NMMenuAnalysis", ostr + "Analysis" )
	SetNMstr( NMDF + "NMMenuAnalysisList", analysisList )
	
	if ( on )
		tabsList = "Add;Remove;"
	endif
	
	SetNMstr( NMDF + "NMMenuTabs", ostr + "Tabs" )
	SetNMstr( NMDF + "NMMenuTabsList", tabsList )
	
	if ( on )
		if ( NMConfigsAutoOpenSave )
			configsList = "Edit;Save;Save As;Open;Reset;"
		else
			configsList = "Edit;Save;Open;Reset;Turn Auto Configs On;"
		endif
	endif
	
	SetNMstr( NMDF + "NMMenuConfigs", ostr + "Configurations" )
	SetNMstr( NMDF + "NMMenuConfigsList", configsList )
	
	if ( on )
		windowList = "Make NM Panel;Save NM Panel Position;Move Progress Window;Reset Window Cascade;Reposition Command Window;-;Display Channel Graphs;Reposition Channel Graphs;"
	endif
	
	SetNMstr( NMDF + "NMMenuWindows", ostr + "Windows" )
	SetNMstr( NMDF + "NMMenuWindowsList", windowList )
	
	if ( on )
		SetNMstr( NMDF + "NMMenuOn", "Turn Off" )
		SetNMstr( NMDF + "NMMenuUpdate", "Reinitialize" )
	else
		SetNMstr( NMDF + "NMMenuOn", "Turn On" )
		SetNMstr( NMDF + "NMMenuUpdate", "" )
	endif
	
	if ( on )
	
		shortcutsList = "Next Wave/0;Previous Wave/9;"
		
		setName = NMSetsDisplayName( 0 )
			
		if ( strlen( setName ) > 0 )
			shortcutsList += setName + " Checkbox/1;"
		endif
		
		setName = NMSetsDisplayName( 1 )
				
		if ( strlen( setName ) > 0 )
			shortcutsList += setName + " Checkbox/2;"
		endif
		
		setName = NMSetsDisplayName( 2 )
				
		if ( strlen( setName ) > 0 )
			shortcutsList += setName + " Checkbox/3;"
		endif
		
	endif
	
	SetNMstr( NMDF + "NMMenuShortcuts", ostr + "Keyboard Shortcuts" )
	SetNMstr( NMDF + "NMMenuShortcutsList", shortcutsList )
	
	for ( icnt = 0 ; icnt < ItemsInList( tabList ) ; icnt += 1 )
	
		tabName = StringFromList( icnt, tabList )
		
		if ( exists( "NMMenuBuild" + tabName ) == 6 )
			Execute /Q/Z "NMMenuBuild" + tabName + "()"
		endif
		
	endfor
	
	BuildMenu "NeuroMatic"

End // NMMenuBuild

//****************************************************************
//****************************************************************

Function /S NMMenuProceduresList( select )
	String select

	String allList = "", tabList = "", modelList = "", clampList = "", paperList = ""

	Execute /Z "SetIgorOption IndependentModuleDev = ?"
	
	Variable saveIMD = NumVarOrDefault( "V_Flag", NaN )
	
	Execute /Z "SetIgorOption IndependentModuleDev = 1" // unhide procedures
	
	allList = SortList( WinList( "NM_*", ";", "WIN:128" ), ";", 16 )
	tabList = SortList( WinList( "NM_*Tab*", ";", "WIN:128" ) )
	clampList = SortList( WinList( "NM_Clamp*", ";", "WIN:128" ), ";", 16 )
	modelList = SortList( WinList( "NM_Model*", ";", "WIN:128" ), ";", 16 )
	paperList = SortList( WinList( "NM_Paper*", ";", "WIN:128" ), ";", 16 )
	
	Execute /Z "SetIgorOption IndependentModuleDev = " + num2istr( saveIMD )
	
	tabList = RemoveFromList( modelList, tabList )
	tabList = RemoveFromList( clampList, tabList )
	
	allList = RemoveFromList( tabList, allList )
	allList = RemoveFromList( modelList, allList )
	allList = RemoveFromList( clampList, allList )
	allList = RemoveFromList( paperList, allList )
	
	strswitch( select )
	
		case "misc":
			return allList
			
		case "tabs":
			return tabList
	
		case "clamp":
			return clampList
			
		case "model":
			return modelList
			
		case "paper":
			return paperList
	
	endswitch

End // NMMenuProceduresList

//****************************************************************
//****************************************************************

Function NMMenuOnToggle()

	if ( IsNMon() )
		NMon( 0 )
	else
		NMon( 1 )
	endif
	
End // NMMenuOnToggle

//****************************************************************
//****************************************************************

Function /S AboutNM() // executes every time NM menu is accessed

	CheckNMVersion()
	
	return ""
	//return "About NeuroMatic"
	
End // AboutNM


//****************************************************************
//****************************************************************

Function NMCall( fxn )
	String fxn
	
	String setList = NMSetsDisplayList()
	
	strswitch( fxn )
			
		case "Stability":
		case "Stationarity":
			Execute "NMStabilityCall0()"
			return 0
		
		case "KSTest":
			Execute "NMKSTestCall()" // NM_Kolmogorov.ipf
			return 0
			
		case "Convert Gauss Width":
			return NMGaussWidthConvertCall()
			
		case "Print Output Wave List":
			NMOutputWaveList( history = 1 )
			return 0
			
		case "Print Output Window List":
			NMOutputWinList( history = 1 )
			return 0
	
		case "Update":
			return ResetNM( 0, quiet = 0, history = 1 )
	
		case "Add Tab":
			return NMTabAddCall()
			
		case "Remove Tab":
			return NMTabRemoveCall()
			
		case "Kill Tab":
			return NMTabKillCall()
			
		case "Progress XY":
			return NMProgressXYPanel()
	
		//case "History":
		//	return NMHistoryCall()
			
		//case "CmdHistory":
		//	return NMCmdHistoryCall()
			
		case "Panel":
		case "Main Panel":
		case "NM Panel":
			return MakeNMPanel( history = 1 )
			
		case "NM Panel Save Position":
			return NMPanelSaveXY()
			
		case "Reposition Command Window":
			return NMCommandWindowReposition()
			
		case "Graphs On":
		case "Chan Graphs On":
			return NMChannelGraphSet( channel = -2, on = 1, history = 1 )
			
		case "Graphs Reset":
		case "Chan Graphs Reset":
		case "Chan Graphs Reposition":
			return NMChannelGraphSet( channel = -2, reposition = 1, history = 1 )
			
		case "Reset Cascade":
			return NMSet( winCascade = 0, history = 1 )
			
		case "Next":
		case "Next Wave":
			return NMNextWave( +1, history = 0 )
			
		case "Last":
		case "Previous":
		case "Previous Wave":
			return NMNextWave( -1, history = 0 )
		
		case "Set0 Toggle":
			return NMSetsToggleCall( StringFromList( 0, setList ) )
		
		case "Set1 Toggle":
			return NMSetsToggleCall( StringFromList( 1, setList ) )
		
		case "Set2 Toggle":
			return NMSetsToggleCall( StringFromList( 2, setList ) )
			
		case "Off":
			return NMOn( 0 )
			
		case "On":
			return NMOn( 1 )
			
		case "Webpage":
			return NMWebpage()
			
		case "Contact":
			return NMContact()
			
		case "About":
			return NMAbout()
			
		case "Demo":
			return NMDemoAnalysisCall()
			
		case "Hide Procedures":
			return NMProceduresHide( 1 )
			
		case "Unhide Procedures":
			return NMProceduresHide( 0 )
			
		case "Kill Procedures":
			return NMProceduresKill()
			
		case "Find Deprecated":
			NMDeprecationFindCall()
			return 0
			
		case "Notes Table":
			NMNotesTable( 1 )
			return 0
			
		case "Print Notes":
			return NMNotesPrint()
			
		default:
			NMDoAlert( "NMCall: unrecognized function call " + NMQuotes( fxn ) )
	
	endswitch
	
	return -1

End // NMCall

//****************************************************************
//****************************************************************

Function NMConfigCall( select )
	String select

	strswitch( select )
	
		case "Edit":
			return NMConfigEditCall( "" )
			
		case "Kill":
		case "Update":
		case "Reset":
			return NMConfigResetCall( "" )
		
		case "Open":
			return NMConfigOpen( "", history = 1 )
		
		case "Save":
			return NMReturnStr2Num( NMConfigSaveCall( "" ) )
			
		case "Turn Auto Configs On":
			return NMConfigsHowToSaveToPackages()
			
	endswitch

End // NMConfigCall

//****************************************************************
//****************************************************************
