# Supplementary material for: NeuroMatic: An Integrated Open-Source Software Toolkit for Acquisition, Analysis and Simulation of Electrophysiological Data
Source: Front Neuroinform. 2018 Apr 4;12:14. doi: 10.3389/fninf.2018.00014 (PMC5893720; doi:10.3389/fninf.2018.00014)
Supplement: Supplementary file 2 [file DataSheet2.zip › NeuroMatic_v3_0b/NM_Deprecated.ipf]

#pragma rtGlobals=3		// Use modern global access method and strict wave access.
#pragma hide = 1

//****************************************************************
//****************************************************************
//
//	NeuroMatic: data aquisition, analyses and simulation software that runs with the Igor Pro environment
//	Copyright (C) 2017 Jason Rothman
//
//    This program is free software: you can redistribute it and/or modify
//    it under the terms of the GNU General Public License as published by
//    the Free Software Foundation, either version 3 of the License, or
//    (at your option) any later version.
//
//    This program is distributed in the hope that it will be useful,
//    but WITHOUT ANY WARRANTY; without even the implied warranty of
//    MERCHANTABILITY or FITNESS FOR A PARTICULAR PURPOSE.  See the
//    GNU General Public License for more details.
//
//    You should have received a copy of the GNU General Public License
//    along with this program.  If not, see <https://www.gnu.org/licenses/>.
//
//	Contact Jason@ThinkRandom.com
//	www.NeuroMatic.ThinkRandom.com
//
//****************************************************************
//****************************************************************
//
//	Deprecated Functions
//
//	Functions listed here are no longer used
//	and should be replaced with the new functions provided.
//
//****************************************************************
//****************************************************************
//
//	GetGraphName conflicts with existing Igor procedure so removed completely (18 Feb 2011)
//	NMSetsSet conflicts with new Sets function (22 Sept 2012)
//	NMStatsHistogram was overwritten with new function using optional parameters (28 Jan 2013)
//	NMStatsSubfolderKill changed to have optional subfolder name (31 Jan 2013)
//	NMStatsSubfolderClear changed to have optional subfolder name (31 Jan 2013)
//	NMMainHistogram was overwritten with new function using optional parameters (10 Feb 2013)
//	NMScaleByNum was overwritten with function in NM_Utility.ipf
//
//****************************************************************
//****************************************************************

Function /S PackDF( fname )
	String fname
	
	NMDeprecatedAlert( "NMPackageDF" )
	
	return NMPackageDF( fname )
	
End // PackDF

//****************************************************************

Function CheckPackDF( subfolderName )
	String subfolderName
	
	NMDeprecatedAlert( "CheckNMPackageDF" )
	
	return CheckNMPackageDF( subfolderName )
	
End // CheckPackDF

//****************************************************************

Function CheckPackage( subfolderName, forceVariableCheck )
	String subfolderName
	Variable forceVariableCheck
	
	NMDeprecatedAlert( "CheckNMPackage" )
	
	return CheckNMPackage( subfolderName, forceVariableCheck )
	
End // CheckPackage

//****************************************************************

Function ResetNMCall()

	NMDeprecatedAlert( "ResetNM" )
	
	return ResetNM( 0, history = 1 )

End // ResetNMCall

//****************************************************************

Function NMWinCascadeResetCall()

	NMDeprecatedAlert( "NMSet" )
	
	return NMSet( winCascade = 0, history = 1 )

End // NMWinCascadeResetCall

//****************************************************************

Function SetCascadeXY( windowName )
	String windowName
	
	NMDeprecatedAlert( "NMWinCascade" )
	
	return NMWinCascade( windowName )
	
End // SetCascadeXY

//****************************************************************

Function ResetCascade()

	NMDeprecatedAlert( "NMWinCascadeReset" )
	
	return NMWinCascadeReset()
	
End // ResetCascade

//****************************************************************

Function AddNMTab( tabName )
	String tabName
	
	NMDeprecatedAlert( "NMTabAdd" )
	
	return NMTabAdd( tabName, "" )

End // AddNMTab

//****************************************************************

Function /S NMTabsExisting()

	NMDeprecatedAlert( "TabNameList" )
	
	return TabNameList( NMTabControlList() )

End // NMTabsExisting

//****************************************************************

Function /S NMTabListGet()
	
	NMDeprecatedAlert( "NMTabControlList" )

	return NMTabControlList()

End // NMTabListGet

//****************************************************************

Function NMConfigsCall( on )
	Variable on
	
	NMDeprecatedAlert( "NMSet" )
	
	return NMSet( configsDisplay = on, history = 1 )
	
End // NMConfigsCall

//****************************************************************

Function NMConfigOpenCall()

	NMDeprecatedAlert( "NMConfigOpen" )
	
	return NMConfigOpen( "", history = 1 )

End // NMConfigOpenCall

//****************************************************************

Function NMConfigVarSetCall( tabName, varName, value )
	String tabName
	String varName
	Variable value
	
	NMDeprecatedAlert( "NMConfigVarSet" )
	
	return NMConfigVarSet( tabName, varName, value, history = 1 )
	
End // NMConfigVarSetCall

//****************************************************************

Function NMConfigStrSetCall( tabName, varName, strValue )
	String tabName
	String varName
	String strValue
	
	NMDeprecatedAlert( "NMConfigStrSet" )
	
	return NMConfigStrSet( tabName, varName, strValue, history = 1 )
	
End // NMConfigStrSetCall

//****************************************************************

Function SetOpenDataPath()

	NMDeprecatedAlert( "SetOpenDataPathCall" )
	
	return SetOpenDataPathCall()

End // SetOpenDataPath

//****************************************************************

Function SetSaveDataPath()
	
	NMDeprecatedAlert( "SetSaveDataPathCall" )
	
	return SetSaveDataPathCall()

End // SetSaveDataPath

//****************************************************************

Function /S NMSubfolder( folderPrefix, wavePrefix, chanNum, waveSelect )
	String folderPrefix
	String wavePrefix
	Variable chanNum
	String waveSelect
	
	NMDeprecatedAlert( "NMSubfolderName" )
	
	return NMSubfolderName( folderPrefix, wavePrefix, chanNum, waveSelect )
	
End // NMSubfolder

//****************************************************************

Function /S FolderNameCreate( fileName )
	String fileName
	
	NMDeprecatedAlert( "NMFolderNameCreate" )
	
	return NMFolderNameCreate( fileName, nmPrefix = 0 )

End // FolderNameCreate

//****************************************************************

Function /S NMFolderPath( folderName )
	String folderName
	
	NMDeprecatedAlert( "CheckNMFolderPath" )
	
	return CheckNMFolderPath( folderName )
	
End // NMFolderPath

//****************************************************************

Function /S NMCurrentFolder()

	NMDeprecatedAlert( "CurrentNMFolder" )

	return CurrentNMFolder( 0 )

End // NMCurrentFolder

//****************************************************************

Function /S NMFolderCloseCurrent()

	NMDeprecatedAlert( "NMFolderClose" )

	NMFolderClose( "" )
	
End // NMFolderCloseCurrent

//****************************************************************

Function NMFolderCloseAll()

	NMDeprecatedAlert( "NMFolderClose" )
	
	NMFolderClose( "All" )

End // NMFolderCloseAll

//****************************************************************

Function /S NMFolderAppendAll()

	NMDeprecatedFatalError( "" )
	
	return "" // NOT FUNCTIONAL

End // NMFolderAppendAll

//****************************************************************

Function NMFolderAppend()

	NMDeprecatedFatalError( "NMFoldersMerge" )
	
	return NaN // NOT FUNCTIONAL

End // NMFolderAppend

//****************************************************************

Function NMFolderAppendWaves( fromFolder, toFolder, wavePrefix )
	String fromFolder
	String toFolder
	String wavePrefix
	
	NMDeprecatedFatalError( "" )
	
	return NaN // NOT FUNCTIONAL

End // NMFolderAppendWaves

//****************************************************************

Function NMFolderGlobalsSave( wavePrefix )
	String wavePrefix
	
	NMDeprecatedFatalError( "" )
	
	return NaN // NOT FUNCTIONAL

End // NMFolderGlobalsSave

//****************************************************************

Function NMFolderGlobalsGet( wavePrefix )
	String wavePrefix
	
	NMDeprecatedFatalError( "" )
	
	return NaN // NOT FUNCTIONAL

End // NMFolderGlobalsGet

//****************************************************************

Function /S CheckFolderNameChar( fname )
	String fname
	
	NMDeprecatedAlert( "NMCheckStringName" )
	
	return NMCheckStringName( fname )
	
End // CheckFolderNameChar

//****************************************************************

Function PrintFileDetails()

	NMDeprecatedAlert( "PrintNMFolderDetails" )

	return PrintNMFolderDetails( "" )

End // PrintFileDetails

//****************************************************************

Function /S FileBinOpen( dialogue, xxx, parentFolder, path, fileList, changeFolder )
	Variable dialogue
	Variable xxx // NOT USED
	String parentFolder
	String path
	String fileList
	Variable changeFolder
	
	NMDeprecatedAlert( "NMFileBinOpen" )
	
	String extStr = "?"
	
	return NMFileBinOpen( dialogue, extStr, parentFolder, path, fileList, changeFolder )
	
End // FileBinOpen

//****************************************************************

Function /S NMFolderSave()

	NMDeprecatedAlert( "NMFolderSaveToDisk" )
	
	return NMFolderSaveToDisk()
	
End // NMFolderSave

//****************************************************************

Function /S NMFolderOpenAll()

	NMDeprecatedAlert( "NMFolderOpen" )

	return NMFolderOpen()

End // NMFolderOpenAll

//****************************************************************

Function /S FileBinOpenAll( dialogue, df, path )
	Variable dialogue
	String df
	String path
	
	String extStr = "?"
	String parentFolder = "root:"
	String filePathList = ""
	Variable changeFolder = 1
	
	NMDeprecatedAlert( "NMFileBinOpen" )
	
	return NMFileBinOpen( dialogue, extStr, parentFolder, path, filePathList, changeFolder )
	
End // FileBinOpenAll

//****************************************************************

Function /S FileBinExt()

	NMDeprecatedAlert( "" )
	
	return ".pxp"

End // FileBinExt

//****************************************************************

Function /S FileDialogue( dialogueType, pathname, file, ext )
	Variable dialogueType
	String pathname
	String file
	String ext

	if ( dialogueType == 0 )
	
		NMDeprecatedAlert( "NMFileOpenDialogue" )
		
		return NMFileOpenDialogue( pathname, ext )
		
	else
	
		NMDeprecatedAlert( "NMFileSaveDialogue" )
	
		return NMFileSaveDialogue( pathname, file, ext )
		
	endif

End // FileDialogue

//****************************************************************

Function /S FileBinSave( dialogue, new, folder, path, extFile, closed, fileType )
	Variable dialogue
	Variable new
	String folder
	String path
	String extFile
	Variable closed
	Variable fileType
	
	NMDeprecatedAlert( "NMFolderSaveToDisk" )
	
	if ( fileType == 0 )
		return NMFolderSaveToDisk( folder = folder, extFile = extFile, fileType = "NM", new = new, closed = closed, dialogue = dialogue, path = path )
	else
		return NMFolderSaveToDisk( folder = folder, extFile = extFile, fileType = "Igor Binary", new = new, closed = closed, dialogue = dialogue, path = path )
	endif
	
End // FileBinSave

//****************************************************************

Function /S IgorBinSave(folder, file)
	String folder
	String file
	
	NMDeprecatedAlert( "NMFolderSaveToDisk" )
	
	return NMFolderSaveToDisk( folder = folder, extFile = file, dialogue = 0 )
	
End // IgorBinSave

//****************************************************************

Function /S NMBinSave(folder, file, writeFlag, closed)
	String folder
	String file
	String writeFlag
	Variable closed
	
	NMDeprecatedAlert( "NMFolderSaveToDisk" )
	
	return NMFolderSaveToDisk( folder = folder, extFile = file, closed = closed, nmbWriteFlag = writeFlag, dialogue = 0 )
	
End // NMBinSave

//****************************************************************

Function NMBin2Igor(path, fileList)
	String path
	String fileList 
	
	NMDeprecatedAlert( "NMBin2IgorBin" )
	
	return NMBin2IgorBin( path, fileList )
	
End // NMBin2Igor

//****************************************************************

Function ChanGraphMake( channel [ image ] )
	Variable channel // ( -1 ) for current channel
	Variable image // ( 0 ) Display 1D wave ( 1 ) Image 2D wave
	
	Variable waveNum = -1
	
	return NMChanGraphMake( channel = channel, waveNum = waveNum, image = image )
	
End // ChanGraphMake

//****************************************************************

Function /S ChanGraphUpdate( channel, makeChanWave )
	Variable channel // ( -1 ) for current channel
	Variable makeChanWave // ( 0 ) no ( 1 ) yes
	
	Variable waveNum = -1
	
	NMDeprecatedAlert( "NMChanGraphUpdate" )
	
	return NMChanGraphUpdate( channel = channel, waveNum = waveNum, makeChanWave = makeChanWave )
	
End // ChanGraphUpdate

//****************************************************************

Function ChanOnCall( channel, on )
	Variable channel
	Variable on
	
	NMDeprecatedAlert( "NMChannelGraphSet" )
	
	return NMChannelGraphSet( channel = channel, on = on, history = 1 )
	
End // ChanOnCall

//****************************************************************

Function ChanOn( channel , on )
	Variable channel
	Variable on
	
	NMDeprecatedAlert( "NMChannelGraphSet" )
	
	return NMChannelGraphSet( channel = channel, on = on )
	
End // ChanOn

//****************************************************************

Function ChanOnAllCall()

	NMDeprecatedAlert( "NMChannelGraphSet" )
	
	return NMChannelGraphSet( channel = -2, on = 1, history = 1 )

End // ChanOnAllCall

//****************************************************************

Function ChanOnAll()

	NMDeprecatedAlert( "NMChannelGraphSet" )
	
	return NMChannelGraphSet( channel = -2, on = 1 )

End // ChanOnAll

//****************************************************************

Function ChanAutoScaleCall( channel, on )
	Variable channel
	Variable on
	
	NMDeprecatedAlert( "NMChannelGraphSet" )
	
	return NMChannelGraphSet( channel = channel, autoscale = on, history = 1 )
	
End // ChanAutoScaleCall

//****************************************************************

Function ChanAutoScale( channel, on )
	Variable channel
	Variable on
	
	NMDeprecatedAlert( "NMChannelGraphSet" )
	
	return NMChannelGraphSet( channel = channel, autoscale = on )

End // ChanAutoScale

//****************************************************************

Function ChanAutoScaleX( channel, on )
	Variable channel
	Variable on
	
	NMDeprecatedAlert( "NMChannelGraphSet" )
	
	return NMChannelGraphSet( channel = channel, freezeY = on )

End // ChanAutoScaleX

//****************************************************************

Function ChanAutoScaleY( channel, on )
	Variable channel
	Variable on
	
	NMDeprecatedAlert( "NMChannelGraphSet" )
	
	return NMChannelGraphSet( channel = channel, freezeX = on )

End // ChanAutoScaleY

//****************************************************************

Function ChanAllX( xmin, xmax )
	Variable xmin, xmax
	
	NMDeprecatedAlert( "NMChannelGraphSet" )
	
	return NMChannelGraphSet( channel = -2 , xmin = xmin, xmax = xmax )
	
End // ChanAllX

//****************************************************************

Function ChanAllY( ymin, ymax )
	Variable ymin, ymax
	
	NMDeprecatedAlert( "NMChannelGraphSet" )
	
	return NMChannelGraphSet( channel = -2 , ymin = ymin, ymax = ymax )
	
End // ChanAllY

//****************************************************************

Function ChanXYSet( chan, xmin, xmax, ymin, ymax )
	Variable chan, xmin, xmax, ymin, ymax
	
	NMDeprecatedAlert( "NMChannelGraphSet" )
	
	return NMChannelGraphSet( channel = -2 , xmin = xmin, xmax = xmax, ymin = ymin, ymax = ymax )

End // ChanXYSet

//****************************************************************

Function ChanGraphsMove()

	NMDeprecatedAlert( "ChanGraphMove" )

	Variable channel = -2 // all channels

	return ChanGraphMove( channel )

End // ChanGraphsMove

//****************************************************************

Function NMChanMarkersMode( channel [ prefixFolder ] )
	Variable channel
	String prefixFolder
	
	NMDeprecatedFatalError( "" )
	
	return NaN
	
End // NMChanMarkersMode

//****************************************************************

Function NMChanMarkersCall( channel )
	Variable channel
	
	NMDeprecatedFatalError( "" )
	
	return NaN
	
End // NMChanMarkersCall

//****************************************************************

Function NMChanMarkers( channel, markers )
	Variable channel
	Variable markers
	
	NMDeprecatedAlert( "NMChannelGraphSet" )
	
	switch( markers )
		case 0:
			return NMChannelGraphSet( channel = channel, traceMode = 0 )
		case 1:
			return NMChannelGraphSet( channel = channel, traceMode = 3 )
		case 2:
			return NMChannelGraphSet( channel = channel, traceMode = 4 )
	endswitch
	
End // NMChanMarkers

//****************************************************************

Function NMChanErrorsOn( channel, on )
	Variable channel
	Variable on
	
	NMDeprecatedAlert( "NMChannelGraphSet" )
	
	return NMChannelGraphSet( channel = channel, errors = on )
	
End // NMChanErrorsOn

//****************************************************************

Function NMChanErrorLinesPointsLimit( channel, errorPointsLimit )
	Variable channel // NOT USED
	Variable errorPointsLimit
	
	NMDeprecatedAlert( "NMChannelGraphSet" )
	
	return NMChannelGraphSet( errorPointsLimit = errorPointsLimit )
	
End // NMChanErrorLinesPointsLimit

//****************************************************************

Function ChanGrid( channel, on )
	Variable channel
	Variable on
	
	NMDeprecatedAlert( "NMChannelGraphSet" )
	
	return NMChannelGraphSet( channel = channel, grid = on )
	
End // ChanGrid

//****************************************************************

Function ChanGridToggle( channel )
	Variable channel
	
	NMDeprecatedAlert( "NMChannelGraphSet" )
	
	String cdf = ChanDF( channel )
	
	if ( strlen( cdf ) == 0 )
		return -1
	endif
	
	Variable grid = NumVarOrDefault( cdf + "Grid", 1 )
	
	grid = BinaryInvert( grid )
	
	return NMChannelGraphSet( channel = channel, grid = grid )
	
End // ChanGridToggle

//****************************************************************

Function NMDragOnCall( on )
	Variable on
	
	NMDeprecatedAlert( "NMChannelGraphSet" )
	
	return NMChannelGraphSet( drag = on, history = 1 )
	
End // NMDragOnCall

//****************************************************************

Function NMDragOn( on )
	Variable on
	
	NMDeprecatedAlert( "NMChannelGraphSet" )
	
	return NMChannelGraphSet( drag = on )
	
End // NMDragOn

//****************************************************************

Function NMDragOnToggle()

	NMDeprecatedAlert( "NMChannelGraphSet" )

	Variable on = BinaryInvert( NMVarGet( "DragOn" ) )
	
	return NMChannelGraphSet( drag = on )
	
End // NMDragOnToggle

//****************************************************************

Function ChanDragOn( on )
	Variable on
	
	NMDeprecatedAlert( "NMChannelGraphSet" )
	
	return NMChannelGraphSet( drag = on )
	
End // ChanDragOn

//****************************************************************

Function ChanDragToggle()

	NMDeprecatedAlert( "NMChannelGraphSet" )
	
	Variable on = BinaryInvert( NMVarGet( "DragOn" ) )
	
	return NMChannelGraphSet( drag = on )
	
End // ChanDragToggle

//****************************************************************

Function ChanOverlayCall( channel, overlayNum )
	Variable channel, overlayNum
	
	NMDeprecatedAlert( "NMChannelGraphSet" )
	
	return NMChannelGraphSet( channel = channel, overlayNum = overlayNum, history = 1 )
	
End // ChanOverlayCall

//****************************************************************

Function ChanOverlay( channel, overlayNum )
	Variable channel, overlayNum
	
	NMDeprecatedAlert( "NMChannelGraphSet" )
	
	return NMChannelGraphSet( channel = channel, overlayNum = overlayNum )
	
End // ChanOverlay

//****************************************************************

Function ChanToFrontCall( channel, toFront )
	Variable channel, toFront
	
	NMDeprecatedAlert( "NMChannelGraphSet" )
	
	return NMChannelGraphSet( channel = channel, toFront = toFront, history = 1 )
	
End // ChanToFrontCall

//****************************************************************

Function ChanToFront( channel, toFront )
	Variable channel
	Variable toFront
	
	NMDeprecatedAlert( "NMChannelGraphSet" )
	
	return NMChannelGraphSet( channel = channel, toFront = toFront )
	
End // ChanToFront

//****************************************************************

Function ChanGraphsResetCoordinates()

	NMDeprecatedAlert( "NMChannelGraphSet" )
	
	return NMChannelGraphSet( channel = -2, reposition = 1 )

End // ChanGraphsResetCoordinates

//****************************************************************

Function ChanGraphResetCoordinates( channel )
	Variable channel
	
	NMDeprecatedAlert( "NMChannelGraphSet" )
	
	return NMChannelGraphSet( channel = channel, reposition = 1 )

End // ChanGraphResetCoordinates

//****************************************************************

Function ChanControlsDisable( channel, select )
	Variable channel
	String select
	
	NMDeprecatedAlert( "NMChannelGraphDisable" )
	
	select += "000000"
	
	Variable overlay =  str2num( select[ 0, 0 ] ) // NOT USED
	Variable filter = str2num( select[ 1, 1 ] )
	Variable transform = str2num( select[ 2, 2 ] )
	Variable autoscale = str2num( select[ 3, 3 ] )
	Variable popMenu = str2num( select[ 4, 4 ] )
	
	if ( channel == -1 )
		channel = -2 // changed flag
	endif
	
	return NMChannelGraphDisable( channel = channel, filter = filter, transform = transform, autoscale = autoscale, popMenu = popMenu )
	
End // ChanControlsDisable

//****************************************************************

Function /S ChanSmthProc(channel)
	Variable channel
	
	NMDeprecatedAlert( "ChanFilterProc" )
	
	return ChanFilterProc( channel )

End // ChanSmthProc

//****************************************************************

Function /S ChanSmthDF( channel )
	Variable channel
	
	NMDeprecatedAlert( "ChanFilterDF" )
	
	return ChanFilterDF( channel )
	
End // ChanSmthDF

//****************************************************************

Function ChanSmth( channel, smoothNum, smoothAlg )
	Variable channel, smoothNum
	String smoothAlg
	
	NMDeprecatedAlert( "NMChannelFilterSet" )
	
	return NMChannelFilterSet( channel = channel, smoothAlg = smoothAlg, smoothNum = smoothNum )

End // ChanSmth

//****************************************************************

Function ChanSmthNumGet( channel ) 
	Variable channel
	
	NMDeprecatedAlert( "ChanFilterNumGet" )
	
	return ChanFilterNumGet( channel )
	
End // ChanSmthNumGet

//****************************************************************

Function ChanSmthNumCall( channel, smoothNum )
	Variable channel, smoothNum
	
	NMDeprecatedAlert( "ChanFilterNumCall" )
	
	Variable filterNum = smoothNum
	
	return ChanFilterNumCall( channel, filterNum )

End // ChanSmthNumCall

//****************************************************************

Function ChanSmthNum( channel, smoothNum )
	Variable channel, smoothNum
	
	NMDeprecatedAlert( "NMChannelFilterSet" )
	
	return NMChannelFilterSet( channel = channel, smoothNum = smoothNum )

End // ChanSmthNum

//****************************************************************

Function /S ChanSmthAlgAsk( channel )
	Variable channel
	
	NMDeprecatedAlert( "ChanFilterAlgAsk" )
	
	return ChanFilterAlgAsk( channel )

End // ChanSmthAlgAsk

//****************************************************************

Function /S ChanSmthAlgGet( channel )
	Variable channel

	NMDeprecatedAlert( "ChanFilterAlgGet" )

	return ChanFilterAlgGet( channel )

End // ChanSmthAlgGet

//****************************************************************

Function ChanSmthUpdate( channel )
	Variable channel
	
	NMDeprecatedAlert( "NMChanFilterSetVariableUpdate" )
	
	return NMChanFilterSetVariableUpdate( channel )
	
End // ChanSmthUpdate

//****************************************************************

Function ChanFilterFxnExists()

	NMDeprecatedAlert( "exists" )

	if ( exists( "FilterIIR" ) == 4 )
		return 1
	endif
	
	return 0
	
End // ChanFilterFxnExists

//****************************************************************

Function ChanFilter( channel, filterAlg, filterNum )
	Variable channel
	String filterAlg
	Variable filterNum
	
	NMDeprecatedAlert( "MChannelFilterSet" )
	
	if ( ( numtype( filterNum ) > 0 ) || ( filterNum <= 0 ) )
		return NMChannelFilterSet( channel = channel, off = 1 )
	endif
	
	strswitch( filterAlg )
	
		case "binomial": // smooth
		case "boxcar": // smooth
			return NMChannelFilterSet( channel = channel, smoothAlg = filterAlg, smoothNum = filterNum )
			
		case "low-pass": // filter FIR
			return NMChannelFilterSet( channel = channel, lowPass = filterNum )
			
		case "high-pass": // filter FIR
			return NMChannelFilterSet( channel = channel, highPass = filterNum )
			
		default:
			return NMChannelFilterSet( channel = channel, off = 1 )
			
	endswitch
	
End // ChanFilter

//****************************************************************

Function ChanPopupUpdate( chanNum )
	Variable chanNum
	
	NMDeprecatedFatalError( "" )
	
	return NaN // NOT FUNCTIONAL

End // ChanPopupUpdate

//****************************************************************

Function ChanWavesCount( chanNum )
	Variable chanNum
	
	NMDeprecatedAlert( "NMWaveSelectCount" )

	return NMWaveSelectCount( chanNum )

End // ChanWavesCount

//****************************************************************

Function /S ChanLabel( chanNum, xy, wList )
	Variable chanNum
	String xy
	String wList
	
	NMDeprecatedAlert( "NMChanLabel" )
	
	// also see NMChanLabelX and NMChanLabelY
	
	return NMChanLabel( chanNum, xy, wList )
	
End // ChanLabel

//****************************************************************

Function ChanLabelSet( chanNum, wSelect, xy, labelStr )
	Variable chanNum
	Variable wSelect
	String xy
	String labelStr
	
	NMDeprecatedAlert( "NMChanLabelSet" )
	
	return NMChanLabelSet( chanNum, wSelect, xy, labelStr )
	
End // ChanLabelSet

//****************************************************************

Function /S GetWaveUnits( xy, wList, defaultLabel )
	String xy
	String wList
	String defaultLabel // NOT USED
	
	NMDeprecatedAlert( "NMWaveUnitsList" )
	
	return NMWaveUnitsList( xy, wList )
	
End // GetWaveUnits

//****************************************************************

Function NMChanXLabelSetAllCall( xLabel )
	String xLabel
	
	NMDeprecatedAlert( "NMChanXLabelSetAll" )

	return NMChanXLabelSetAll( xLabel, history = 1 )

End // NMChanXLabelSetAllCall

//****************************************************************

Function NMChanSelectCall( chanStr )
	String chanStr
	
	NMDeprecatedAlert( "NMSet" )
	
	return NMSet( chanSelect = chanStr, history = 1 )
	
End // NMChanSelectCall

//****************************************************************

Function /S ChanCharList( numchans, seperator )
	Variable numchans
	String seperator
	
	NMDeprecatedAlert( "NMChanList" )
	
	return NMChanList( "CHAR" )
	
End // ChanCharList

//****************************************************************

Function /S GetChanWaveName( chanNum, waveNum )
	Variable chanNum
	Variable waveNum
	
	NMDeprecatedAlert( "NMChanWaveName" )

	return NMChanWaveName( chanNum, waveNum )

End // GetChanWaveName

//****************************************************************

Function /S ChanWaveName( chanNum, waveNum )
	Variable chanNum
	Variable waveNum
	
	NMDeprecatedAlert( "NMChanWaveName" )

	return NMChanWaveName( chanNum, waveNum )

End // ChanWaveName

//****************************************************************

Function ChanWaveNum( wName )
	String wName
	
	NMDeprecatedAlert( "NMChanWaveNum" )
	
	return NMChanWaveNum( wName )
	
End // ChanWaveNum

//****************************************************************

Function ChanWaveListSet( chanNum, force )
	Variable chanNum
	Variable force
	
	NMDeprecatedAlert( "NMChanWaveListSet" )
	
	return NMChanWaveListSet( force )
	
End // ChanWaveListSet

//****************************************************************

Function ChanWaveListSort( chanNum, sortOption )
	Variable chanNum
	Variable sortOption
	
	NMDeprecatedAlert( "NMChanWaveListSort" )
	
	return NMChanWaveListSort( chanNum, sortOption )
	
End // ChanWaveListSort

//****************************************************************

Function /S ChanWaveListSearch( wavePrefix, chanNum )
	String wavePrefix
	Variable chanNum
	
	NMDeprecatedAlert( "NMChanWaveListSearch" )
	
	return NMChanWaveListSearch( wavePrefix, chanNum )
	
End // ChanWaveListSearch

//****************************************************************

Function CurrentChanSet( chanNum )
	Variable chanNum
	
	String chanStr
	
	NMDeprecatedAlert( "NMChanSelect" )
	
	if ( chanNum < 0 )
		chanStr = "All"
	else
		chanStr = num2istr( chanNum )
	endif
	
	return NMChanSelect( chanStr )
	
End // CurrentChanSet

//****************************************************************

Function /S NMChanWaveListGet( chanNum ) 
	Variable chanNum
	
	NMDeprecatedAlert( "NMChanWaveList" )
	
	return NMChanWaveList( chanNum )
	
End // NMChanWaveListGet

//****************************************************************

Function /S ChanWaveListGet( chanNum ) 
	Variable chanNum
	
	NMDeprecatedAlert( "NMChanWaveList" )
	
	return NMChanWaveList( chanNum )
	
End // ChanWaveListGet

//****************************************************************

Function /S CurrentChanDisplayWave()

	NMDeprecatedAlert( "ChanDisplayWave" )
	
	return ChanDisplayWave( -1 )
	
End // CurrentChanDisplayWave

//****************************************************************

Function /S GetChanWaveList( chanNum ) 
	Variable chanNum
	
	NMDeprecatedAlert( "NMWaveSelectList" )

	return NMWaveSelectList( chanNum )
	
End // GetChanWaveList

//****************************************************************

Function /S GetWaveList()

	NMDeprecatedAlert( "NMWaveSelectList" )

	return NMWaveSelectList( -1 )
	
End // GetWaveList

//****************************************************************

Function UpdateNMWaveSelectLists()
	
	NMDeprecatedAlert( "NMWaveSelectListMaster" )
	
	NMWaveSelectListMaster( updateNM = 1 )
	
End // UpdateNMWaveSelectLists

//****************************************************************

Function /S CurrentChanWaveList()

	NMDeprecatedAlert( "NMWaveSelectList" )

	return NMWaveSelectList( -1 )

End // CurrentChanWaveList

//****************************************************************

Function ChanSubfolderDefaultsSet( chanNum )
	Variable chanNum
	
	NMDeprecatedFatalError( "" )
	
	return NaN // NOT FUNCTIONAL

End // ChanSubfolderDefaultsSet

//****************************************************************

Function /S ChanFuncList()

	NMDeprecatedAlert( "NMChanTransformList" )

	return NMChanTransformList

End // ChanFuncList

//****************************************************************

Function ChanFuncGet( chanNum )
	Variable chanNum
	
	NMDeprecatedFatalError( "NMChanTransformGet" )
	
	return NaN
	
End // ChanFuncGet

//****************************************************************

Function /S ChanFuncNum2Name( select )
	Variable select
	
	NMDeprecatedFatalError( "" )
	
	return "" // NOT FUNCTIONAL
	
End // ChanFuncNum2Name

//****************************************************************

Function /S ChanFuncGetName( chanNum )
	Variable chanNum
	
	NMDeprecatedAlert( "NMChanTransformGet" )

	return NMChanTransformGet( chanNum )

End // ChanFuncGetName

//****************************************************************

Function ChanFuncCall( chanNum, on )
	Variable chanNum
	Variable on
	
	NMDeprecatedAlert( "NMChanTransformCall" )
	
	String returnStr = NMChanTransformCall( chanNum, on )
	
	return 0
	
End // ChanFuncCall

//****************************************************************

Function ChanFuncAsk( chanNum )
	Variable chanNum
	
	NMDeprecatedFatalError( "NMChanTransformAsk" )
	
	return NaN // NOT FUNCTIONAL
	
End // ChanFuncAsk

//****************************************************************

Function ChanFunc( chanNum, ft )
	Variable chanNum
	Variable ft
	
	String transform = NMChanTransformName( ft )
	
	NMDeprecatedAlert( "NMChannelTransformSet" )
	
	String returnStr = NMChannelTransformSet( channel = chanNum, transform = transform )
	
	return 0
	
End // ChanFunc

//****************************************************************

Function ChanFuncNormAsk( chanNum )
	Variable chanNum
	
	NMDeprecatedAlert( "NMChanTransformNormalizeCall" )
	
	String returnStr = NMChanTransformNormalizeCall( chanNum )
	
	return 0
	
End // ChanFuncNormAsk

//****************************************************************

Function NMChanFuncNormalize( channel, fxn1, xbgn1, xend1, fxn2, xbgn2, xend2 )
	Variable channel
	String fxn1
	Variable xbgn1, xend1
	String fxn2
	Variable xbgn2, xend2
	
	Variable avgWin1, avgWin2
	
	STRUCT NMNormalizeStruct n
	NMNormalizeStructInit( n )
	
	if ( StringMatch( fxn1[ 0, 5 ], "MinAvg" ) )
		fxn1 = "MinAvg"
		avgWin1 = str2num( fxn1[ 6, inf ] )
	endif 
	
	n.fxn1 = fxn1
	n.avgWin1 = avgWin1
	n.xbgn1 = xbgn1
	n.xend1 = xend1
	n.minValue = 0
	
	if ( StringMatch( fxn2[ 0, 5 ], "MaxAvg" ) )
		fxn2 = "MaxAvg"
		avgWin2 = str2num( fxn2[ 6, inf ] )
	endif 
	
	n.fxn2 = fxn2
	n.avgWin2 = avgWin2
	n.xbgn2 = xbgn2
	n.xend2 = xend2
	n.maxValue = 1
	
	String returnStr = NMChanTransformNorm( channel = channel, n = n, deprecation = 1 )
	
	return 0
	
End // NMChanFuncNormalize

//****************************************************************

Function /S NMChanTransformNormalize( channel, fxn1, xbgn1, xend1, fxn2, xbgn2, xend2 )
	Variable channel
	String fxn1
	Variable xbgn1, xend1
	String fxn2
	Variable xbgn2, xend2
	
	Variable avgWin1, avgWin2
	
	STRUCT NMNormalizeStruct n
	NMNormalizeStructInit( n )
	
	if ( StringMatch( fxn1[ 0, 5 ], "MinAvg" ) )
		fxn1 = "MinAvg"
		avgWin1 = str2num( fxn1[ 6, inf ] )
	endif 
	
	n.fxn1 = fxn1
	n.avgWin1 = avgWin1
	n.xbgn1 = xbgn1
	n.xend1 = xend1
	n.minValue = 0
	
	if ( StringMatch( fxn2[ 0, 5 ], "MaxAvg" ) )
		fxn2 = "MaxAvg"
		avgWin2 = str2num( fxn2[ 6, inf ] )
	endif 
	
	n.fxn2 = fxn2
	n.avgWin2 = avgWin2
	n.xbgn2 = xbgn2
	n.xend2 = xend2
	n.maxValue = 1
	
	return NMChanTransformNorm( channel = channel, n = n, deprecation = 1 )
	
End // NMChanTransformNormalize

//****************************************************************

Function ChanFuncDFOFAsk( chanNum )
	Variable chanNum
	
	NMDeprecatedAlert( "NMChanTransformDFOFCall" )
	
	String returnStr = NMChanTransformDFOFCall( chanNum )
	
	return 0
	
End // ChanFuncDFOFAsk

//****************************************************************

Function NMChanFuncDFOF( chanNum, tbgn, tend )
	Variable chanNum
	Variable tbgn, tend
	
	NMDeprecatedAlert( "NMChanTransformDFOF" )
	
	String returnStr = NMChanTransformDFOF( chanNum, tbgn, tend )
	
	return 0
	
End // NMChanFuncDFOF

//****************************************************************

Function ChanFuncBslnAsk( chanNum )
	Variable chanNum

	NMDeprecatedAlert( "NMChanTransformBaselineCall" )
	
	String returnStr = NMChanTransformBaselineCall( chanNum )
	
	return 0

End // ChanFuncBslnAsk

//****************************************************************

Function NMChanFuncBaseline( chanNum, tbgn, tend )
	Variable chanNum
	Variable tbgn, tend
	
	NMDeprecatedAlert( "NMChanTransformBaseline" )
	
	String returnStr = NMChanTransformBaseline( chanNum, tbgn, tend )
	
	return 0
	
End // NMChanFuncBaseline

//****************************************************************

Function /S NMChanTransform( channel, transform )
	Variable channel
	String transform
	
	NMDeprecatedAlert( "NMChannelTransformSet" )
	
	return NMChannelTransformSet( channel = channel, transform = transform )
	
End // NMChanTransform

//****************************************************************

Function /S NextWaveName( prefix, chanNum, overwrite ) 
	String prefix
	Variable chanNum
	Variable overwrite
	
	NMDeprecatedAlert( "NextWaveName2" )
	
	String dataFolder = ""
	
	return NextWaveName2( dataFolder, prefix, chanNum, overwrite ) 
	
End // NextWaveName

//****************************************************************

Function NMComputerCall( dialogue )
	Variable dialogue
	
	NMDeprecatedFatalError( "" )
	
	return NaN // NOT FUNCTIONAL

End // NMComputerCall

//****************************************************************

Function NMComputerStats( computer, xPixels, yPixels )
	String computer
	Variable xPixels, yPixels
	
	NMDeprecatedFatalError( "" )
	
	return NaN // NOT FUNCTIONAL

End // NMComputerStats

//****************************************************************

Function CheckComputerXYpixels()

	NMDeprecatedFatalError( "" )

	return NaN // NOT FUNCTIONAL

End // CheckComputerXYpixels

//****************************************************************

Function NMPixelsX()

	NMDeprecatedAlert( "NMComputerPixelsX" )

	return NMComputerPixelsX()

End // NMPixelsX

//****************************************************************

Function NMPixelsY()

	NMDeprecatedAlert( "NMComputerPixelsY" )

	return NMComputerPixelsY()

End // NMPixelsY

//****************************************************************

Function /S NMProgressString()

	NMDeprecatedAlert( "NMStrGet" )

	return NMStrGet( "ProgressStr" )

End // NMProgressString

//****************************************************************

Function NMProgressStr( progStr )
	String progStr
	
	NMDeprecatedAlert( "SetNMstr" )

	return SetNMstr( NMDF+"ProgressStr", progStr )

End // NMProgressStr

//****************************************************************

Function NMProgressXYCall( xpixels, ypixels )
	Variable xpixels, ypixels
	
	NMDeprecatedAlert( "NMSet" )
	
	return NMSet( xProgress = xpixels, yProgress = ypixels, history = 1 )

End // NMProgressXYCall

//****************************************************************

Function ResetProgress()

	NMDeprecatedAlert( "NMProgressKill" )

	return NMProgressKill()
	
End // ResetProgress

//****************************************************************

Function CallNMProgress( currentCount, maxIterations )
	Variable currentCount, maxIterations
	
	String progressStr = NMStrGet( "ProgressStr" )
	
	NMDeprecatedAlert( "NMProgress" )
	
	return NMProgress( currentCount, maxIterations, progressStr )
	
End // CallNMProgress

//****************************************************************

Function CallProgress( fraction )
	Variable fraction

	NMDeprecatedAlert( "NMProgressCall" )

	return NMProgressCall( fraction, NMStrGet( "ProgressStr" ) )

End // CallProgress

//****************************************************************

Function NMOverWriteOn( on )
	Variable on
	
	NMDeprecatedAlert( "NMConfigVarSet" )
	
	return NMConfigVarSet( "Main", "OverwriteMode", on )

End // NMOverWriteOn

//****************************************************************

Function NMOverWrite()

	NMDeprecatedFatalError( "" )

	return NaN // NOT FUNCTIONAL

End // NMOverWrite

//****************************************************************

Function NMCurrentChan()

	NMDeprecatedAlert( "CurrentNMChannel" )
	
	return CurrentNMChannel()

End // CurrentNMChannel()

//****************************************************************

Function /S NMCurrentChanStr()

	NMDeprecatedAlert( "CurrentNMChanChar" )

	return CurrentNMChanChar()

End // NMCurrentChanStr

//****************************************************************

Function NMCurrentWaveCall( waveNum )
	Variable waveNum
	
	NMDeprecatedAlert( "NMSet" )
	
	return NMSet( waveNum = waveNum, history = 1 )
	
End // NMCurrentWaveCall

//****************************************************************

Function NMCurrentWaveSetCall(waveNum)
	Variable waveNum
	
	NMDeprecatedAlert( "NMSet" )
	
	return NMSet( waveNum = waveNum, history = 1 )
	
End // NMCurrentWaveSetCall

//****************************************************************

Function NMCurrentWaveSetNoUpdate( waveNum )
	Variable waveNum
	
	NMDeprecatedAlert( "NMCurrentWaveSet" )
	
	return NMCurrentWaveSet( waveNum, update = 0 )
	
End // NMCurrentWaveSet

//****************************************************************

Function NMCurrentWave()

	NMDeprecatedAlert( "CurrentNMWave" )
	
	return CurrentNMWave()

End // NMCurrentWave

//****************************************************************

Function /S CurrentWaveName()

	NMDeprecatedAlert( "CurrentNMWaveName" )

	return CurrentNMWaveName()

End // CurrentWaveName

//****************************************************************

Function /S NMCurrentWavePrefix()

	NMDeprecatedAlert( "CurrentNMWavePrefix" )

	return CurrentNMWavePrefix()

End // NMCurrentWavePrefix

//****************************************************************

Function /S NMWavePrefix()

	NMDeprecatedAlert( "NMStrGet" )

	return NMStrGet( "WavePrefix" )
	
End // NMWavePrefix

//****************************************************************

Function /S NMWaveSelectDefaults()

	NMDeprecatedFatalError( "" )

	return "" // NOT FUNCTIONAL
	
End // NMWaveSelectDefaults

//****************************************************************

Function NMCurrentTab()

	NMDeprecatedAlert( "NMVarGet" )

	return NMVarGet( "CurrentTab" )

End // NMCurrentTab

//****************************************************************

Function /S NMTabCurrent()

	NMDeprecatedAlert( "CurrentNMTabName" )

	return CurrentNMTabName()

End // NMTabCurrent

//****************************************************************

Function MakeNMPanelCall()

	NMDeprecatedAlert( "MakeNMPanel" )
	
	return MakeNMPanel( history = 1 )

End // MakeNMPanelCall

//****************************************************************

Function UpdateNMFolderMenu()

	NMDeprecatedAlert( "UpdateNMPanelFolderMenu" )

	return UpdateNMPanelFolderMenu()
	
End // UpdateNMFolderMenu

//****************************************************************

Function UpdateNMGroupMenu()

	NMDeprecatedAlert( "UpdateNMPanelGroupMenu" )

	return UpdateNMPanelGroupMenu()

End // UpdateNMGroupMenu

//****************************************************************

Function UpdateNMSetVar()

	NMDeprecatedAlert( "UpdateNMPanelSetVariables" )

	return UpdateNMPanelSetVariables()

End // UpdateNMSetVar

//****************************************************************

Function UpdateNMPrefixMenu()

	NMDeprecatedAlert( "UpdateNMPanelPrefixMenu" )

	return UpdateNMPanelPrefixMenu()

End // UpdateNMPrefixMenu

//****************************************************************

Function UpdateNMChanSelect()

	NMDeprecatedAlert( "UpdateNMPanelChanSelect" )

	return UpdateNMPanelChanSelect()

End // UpdateNMChanSelect

//****************************************************************

Function UpdateNMWaveSelect()

	NMDeprecatedAlert( "UpdateNMPanelWaveSelect" )

	return UpdateNMPanelWaveSelect()

End // UpdateNMWaveSelect

//****************************************************************

Function NMPrefixPrompt( on )
	Variable on
	
	NMDeprecatedAlert( "NMSet" )
	
	return NMSet( PrefixSelectPrompt = on )
	
End // NMPrefixPrompt

//****************************************************************

Function NMPrefixSelectCall( wavePrefix )
	String wavePrefix
	
	NMDeprecatedAlert( "NMSet" )
	
	NMSet( wavePrefix = wavePrefix, history = 1 )

End // NMPrefixSelectCall

//****************************************************************

Function NMPrefixSelectSilent( wavePrefix )
	String wavePrefix
	
	NMDeprecatedAlert( "NMSet" )
	
	return NMSet( wavePrefixNoPrompt = wavePrefix )

End // NMPrefixSelectSilent

//****************************************************************

Function NMPrefixSelectPrompt( PrefixSelectPrompt )
	Variable PrefixSelectPrompt
	
	NMDeprecatedAlert( "NMSet" )
	
	return NMSet( PrefixSelectPrompt = PrefixSelectPrompt )
	
End // NMPrefixSelectPrompt

//****************************************************************

Function NMPrefixListClearCall()

	NMDeprecatedAlert( "NMPrefixListClear" )
	
	return NMPrefixListClear( history = 1 )

End // NMPrefixListClearCall

//****************************************************************

Function NMNextWaveCall( direction )
	Variable direction
	
	NMDeprecatedAlert( "NMNextWave" )
	
	return NMNextWave( direction, history = 1 )
	
End // NMNextWaveCall

//****************************************************************

Function NMGroupsOn( on )
	Variable on
	
	NMDeprecatedAlert( "NMGroupsSet" )
	
	NMGroupsSet( on = BinaryCheck( on ) )
	
End // NMGroupsOn

//****************************************************************

Function NMGroupsOnToggle()

	NMDeprecatedAlert( "NMGroupsSet" )

	Variable on = BinaryInvert( NMVarGet( "GroupsOn" ) )
	
	NMGroupsSet( on = on )
	
	return on
	
End // NMGroupsOnToggle

//****************************************************************

Function NMGroupFirst()

	NMDeprecatedAlert( "NMGroupsFirst" )

	return NMGroupsFirst( "" )

End // NMGroupFirst

//****************************************************************

Function NMGroupLast()
	
	NMDeprecatedAlert( "NMGroupsLast" )
	
	return NMGroupsLast( "" )

End // NMGroupLast

//****************************************************************

Function NMGroupGet( waveNum )
	Variable waveNum
	
	NMDeprecatedAlert( "NMGroupsNum" )
	
	return NMGroupsNum( waveNum )
	
End // NMGroupGet

//****************************************************************

Function NMGroupsEdit()

	NMDeprecatedAlert( "NMGroupsPanel" )

	return NMGroupsPanel()
	
End // NMGroupsEdit

//****************************************************************

Function /S NMGroupList( type )
	Variable type
	
	NMDeprecatedAlert( "NMGroupsList" )
	
	return NMGroupsList( type )

End // NMGroupList

//****************************************************************

Function NMGroupSet( waveNum, group )
	Variable waveNum
	Variable group
	
	NMDeprecatedAlert( "NMGroupsSet" )
	
	NMGroupsSet( waveNum = waveNum, group = group )
	
End // NMGroupSet

//****************************************************************

Function NMGroupSeqDefault()

	NMDeprecatedAlert( "NMGroupsSet" )
	
	Variable numGroups = NMGroupsNumDefault()
	
	NMGroupsSet( numGroups = numGroups )

End // NMGroupSeqDefault

//****************************************************************

Function /S NMGroupsSequenceBasic( numGroups )
	Variable numGroups

	NMDeprecatedAlert( "NMGroupsSet" )
	
	NMGroupsSet( numGroups = numGroups )

End // NMGroupsSequenceBasic

//****************************************************************

Function NMGroupAssignCall( group )
	Variable group
	
	NMDeprecatedAlert( "NMGroupsSet" )
	
	NMGroupsSet( group = group, history = 1 )
	
End // NMGroupAssignCall

//****************************************************************

Function NMGroupsAssignCall( group )
	Variable group
	
	NMDeprecatedAlert( "NMGroupsSet" )
	
	NMGroupsSet( group = group, history = 1 )
	
End // NMGroupsAssignCall

//****************************************************************

Function NMGroupAssign( waveNum, group )
	Variable waveNum
	Variable group
	
	NMDeprecatedAlert( "NMGroupsSet" )
	
	NMGroupsSet( waveNum = waveNum, group = group )
	
End // NMGroupAssign

//****************************************************************

Function NMGroupsAssign( waveNum, group )
	Variable waveNum
	Variable group
	
	NMDeprecatedAlert( "NMGroupsSet" )
	
	NMGroupsSet( waveNum = waveNum, group = group )
	
End // NMGroupsAssign

//****************************************************************

Function NMGroupsDefineCall()

	NMDeprecatedAlert( "NMGroupsCall" )
	
	NMGroupsCall( "Define", "" )
	
End // NMGroupsDefineCall

//****************************************************************

Function NMGroupSeqCall( groupSeq, fromWave, toWave, blocks )
	String groupSeq
	Variable fromWave, toWave, blocks
	
	NMDeprecatedAlert( "NMGroupsSet" )
	
	NMGroupsSet( groupSeq = groupSeq, fromWave = fromWave, toWave = toWave, blocks = blocks, clearFirst = 1 )
	
End // NMGroupSeqCall

//****************************************************************

Function /S NMGroupsSequenceCall( groupSeq, fromWave, toWave, blocks, clearFirst )
	String groupSeq
	Variable fromWave, toWave, blocks, clearFirst
	
	NMDeprecatedAlert( "NMGroupsSet" )
	
	return NMGroupsSet( groupSeq = groupSeq, fromWave = fromWave, toWave = toWave, blocks = blocks, clearFirst = clearFirst )
	
End // NMGroupsSequenceCall

//****************************************************************

Function /S NMGroupsSequence( groupSeq, fromWave, toWave, blocks, clearFirst )
	String groupSeq
	Variable fromWave
	Variable toWave
	Variable blocks
	Variable clearFirst
	
	NMDeprecatedAlert( "NMGroupsSet" )
	
	NMGroupsSet( groupSeq = groupSeq, fromWave = fromWave, toWave = toWave, blocks = blocks, clearFirst = clearFirst )
	
	return ""
	
End // NMGroupsSequence

//****************************************************************

Function NMGroupsClearNoUpdate()

	NMDeprecatedAlert( "NMGroupsClear" )
	
	return NMGroupsClear( update = 0 )
			
End // NMGroupsClearNoUpdate

//****************************************************************

Function NMGroupSeq( groupSeq, fromWave, toWave, blocks )
	String groupSeq
	Variable fromWave
	Variable toWave
	Variable blocks
	
	NMDeprecatedAlert( "NMGroupsSet" )
	
	NMGroupsSet( groupSeq = groupSeq, fromWave = fromWave, toWave = toWave, blocks = blocks, clearFirst = 1 )
	
End // NMGroupSeq

//****************************************************************

Function NMGroupsTable( option )
	Variable option
	
	NMDeprecatedAlert( "NMGroupsPanel" )

	return NMGroupsPanel()
	
End // NMGroupsTable

//****************************************************************

Function NMGroupsAreOn()
	
	NMDeprecatedAlert( "NMVarGet" )
	
	return NMVarGet( "GroupsOn" )
	
End // NMGroupsAreOn

//****************************************************************

Function NMGroupsPanelCall()

	NMDeprecatedAlert( "NMGroupsPanel" )

	return NMGroupsPanel( history = 1 )

End // NMGroupsPanelCall

//****************************************************************

Function UpdateNMSets( recount )
	Variable recount
	
	NMDeprecatedAlert( "UpdateNMPanelSets" )
	
	NMWaveSelectListMaster( updateNM = 1 )
	UpdateNMPanelSets( recount )
	
	return 0
	
End // UpdateNMSets

//****************************************************************

Function NMSetsTable( option )
	Variable option
	
	NMDeprecatedAlert( "NMSetsPanel" )
	
	return NMSetsPanel()
	
End // NMSetsTable

//****************************************************************

Function NMSetsPanelCall()

	NMDeprecatedAlert( "NMSetsPanel" )
	
	return NMSetsPanel( history = 1 )

End // NMSetsPanelCall

//****************************************************************

Function NMSetsEqLockTableEditCall()

	NMDeprecatedAlert( "NMSetsEqLockTableEdit" )

	return NMSetsEqLockTableEdit( history = 1 )

End // NMSetsEqLockTableEditCall

//****************************************************************

Function NMSetsEqLockTablePrintCall()

	NMDeprecatedAlert( "NMSetsEqLockTablePrint" )

	return NMSetsEqLockTablePrint( history = 1 )

End // NMSetsEqLockTablePrintCall

//****************************************************************

Function NMSetsAssign( setList, waveNum, value [ prefixFolder, update ] )
	String setList
	Variable waveNum
	Variable value
	String prefixFolder
	Variable update
	
	NMDeprecatedAlert( "NMSetsSet" )
	
	if ( ParamIsDefault( prefixFolder ) )
		prefixFolder = ""
	endif
	
	return NMSetsSet( setList = setList, value = value, waveNum = waveNum, prefixFolder = prefixFolder )
	
End // NMSetsAssign

//****************************************************************

Function NMSetsDataNew()

	NMDeprecatedFatalError( "" )

	return NaN // NOT FUNCTIONAL
	
End // NMSetsDataNew

//****************************************************************

Function /S NMSetsDataList()

	NMDeprecatedFatalError( "" )

	return "" // NOT FUNCTIONAL

End // NMSetsDataList


//****************************************************************

Function NMSetsEdit()

	NMDeprecatedAlert( "NMSetsPanel" )

	return NMSetsPanel()

End // NMsetsEdit


//****************************************************************

Function UpdateNMSetsCount()

	NMDeprecatedAlert( "UpdateNMSetsDisplayCount" )

	return UpdateNMSetsDisplayCount()

End // UpdateNMSetsCount

//****************************************************************

Function NMSetsZero2NanCall( setList )
	String setList
	
	NMDeprecatedFatalError( "" )
	
	return NaN // NOT FUNCTIONAL
	
End // NMSetsZero2NanCall

//****************************************************************

Function NMSetsZero2Nan( setList )
	String setList
	
	NMDeprecatedFatalError( "" )
	
	return NaN // NOT FUNCTIONAL
	
End // NMSetsZero2Nan

//****************************************************************

Function NMSetsNan2ZeroCall( setList )
	String setList
	
	NMDeprecatedFatalError( "" )
	
	return NaN // NOT FUNCTIONAL

End // NMSetsNan2ZeroCall

//****************************************************************

Function NMSetsNan2Zero( setList )
	String setList
	
	NMDeprecatedFatalError( "" )
	
	return NaN // NOT FUNCTIONAL

End // NMSetsNan2Zero

//****************************************************************

Function NMSetsFxnCall( setList )
	String setList
	
	NMDeprecatedAlert( "NMSetsEquationCall" )
	
	return NMSetsEquationCall()
	
End // NMSetsFxnCall

//****************************************************************

Function NMSetsFxn( setList, arg, op )
	String setList
	String arg
	String op
	
	Variable icnt
	String setName, arg1, operation, arg2
	
	NMDeprecatedAlert( "NMSetsEquation" )
	
	for ( icnt = 0 ; icnt < ItemsInList( setList ) ; icnt += 1 )
	
		setName = StringFromList( icnt, setList )
		
		strswitch( op )
		
			case "AND":
			case "OR":
				arg1 = setName
				operation = op
				arg2 = arg
				return NMSetsEquation( setName, arg1, operation, arg2 )
				
			case "EQUALS":
				arg1 = arg
				operation = ""
				arg2 = ""
				return NMSetsEquation( setName, arg1, operation, arg2 )
		
		endswitch
	
	endfor
	
	return -1

End // NMSetsFxn

//****************************************************************

Function NMSetsAutoAdvance( on ) // auto advance wave increment
	Variable on
	
	NMDeprecatedAlert( "NMSetsSet" )
	
	return NMSetsSet( autoWaveAdvance = on )
	
End // NMSetsAutoAdvance

//****************************************************************

Function /S NMSetsRenameNoUpdate( setName, newName )
	String setName
	String newName
	
	NMDeprecatedAlert( "NMSetsRename" )
	
	return NMSetsRename( setName, newName, update = 0 )

End // NMSetsRenameNoUpdate

//****************************************************************

Function NMSetsKillNoUpdate( setList )
	String setList
	
	NMDeprecatedAlert( "NMSetsKill" )
	
	return NMSetsKill( setList, update = 0 )

End // NMSetsKillNoUpdate

//****************************************************************

Function NMSetsClearNoUpdate( setList )
	String setList
	
	NMDeprecatedAlert( "NMSetsClear" )
	
	return NMSetsClear( setList, update = 0 )

End // NMSetsClearNoUpdate

//****************************************************************

Function /S NMSetsCopyNoUpdate( setName, newName )
	String setName, newName
	
	NMDeprecatedAlert( "NMSetsCopy" )
	
	return NMSetsCopy( setName, newName, update = 0 )
	
End // NMSetsCopyNoUpdate

//****************************************************************

Function NMSetsInvertNoUpdate( setList )
	String setList
	
	NMDeprecatedAlert( "NMSetsInvert" )
	
	return NMSetsInvert( setList, update = 0 )
	
End // NMSetsInvertNoUpdate

//****************************************************************

Function NMSetsConvertNoUpdate( wName, setName )
	String wName
	String setName
	
	NMDeprecatedAlert( "NMSetsConvert" )
	
	return NMSetsConvert( wName, setName, update = 0 )
	
End // NMSetsConvertNoUpdate

//****************************************************************

Function /S NMSetsNewNoUpdate( setList )
	String setList
	
	NMDeprecatedAlert( "NMSetsNew" )
	
	return NMSetsNew( setList, update = 0 )
	
End // NMSetsNewNoUpdate

//****************************************************************

Function NMSetsDefineNoUpdate( setList, value, first, last, skip, clearFirst )
	String setList
	Variable value
	Variable first
	Variable last
	Variable skip
	Variable clearFirst
	
	NMDeprecatedAlert( "NMSetsDefine" )
	
	return NMSetsDefine( setList, value, first, last, skip, clearFirst, update = 0 )
	
End // NMSetsDefineNoUpdate

//****************************************************************

Function NMSetsEquationNoUpdate( setName, arg1, operation, arg2 ) // Set = arg1 AND arg2
	String setName
	String arg1
	String operation
	String arg2
	
	NMDeprecatedAlert( "NMSetsEquation" )
	
	return NMSetsEquation( setName, arg1, operation, arg2, update = 0 )
	
End // NMSetsEquationNoUpdate

//****************************************************************

Function NMSetsEquationLockNoUpdate( setName, arg1, operation, arg2 )
	String setName
	String arg1
	String operation
	String arg2
	
	NMDeprecatedAlert( "NMSetsEquationLock" )
	
	return NMSetsEquationLock( setName, arg1, operation, arg2, update =0 )
	
End // NMSetsEquationLockNoUpdate

//****************************************************************

Function /S NMCtrlName( prefix, ctrlName )
	String prefix
	String ctrlName
	
	NMDeprecatedAlert( "ReplaceString" )
	
	return ReplaceString( prefix, ctrlName, "" )

End // NMCtrlName

//****************************************************************

Function /S NMPrintWaveListCall()

	return NMMainCall( "Print Names", "", deprecation = 1 )

End // NMPrintWaveListCall

//****************************************************************

Function /S NMPrintWaveList()
	
	return NMMainWaveList( printToHistory = 1, deprecation = 1 )

End // NMPrintWaveList

//****************************************************************

Function /S NMPrintGroupWaveList()

	return NMMainWaveList( waveSelectList = "All Groups", printToHistory = 1, deprecation = 1 )

End // NMPrintGroupWaveList

//****************************************************************

Function /S NMPrintWaveNotesCall()

	return NMMainCall( "Print Notes", "", deprecation = 1 )

End // NMPrintWaveNotesCall

//****************************************************************

Function /S NMPrintWaveNotes()

	return NMMainWaveNotes( deprecation = 1 )

End // NMPrintWaveNotes

//****************************************************************

Function /S NMFindMissingSeqNumCall()

	return NMMainCall( "Print Missing Seq #", "", deprecation = 1 )

End // NMFindMissingSeqNumCall

//****************************************************************

Function /S NMDiffWavesCall( dtFlag )
	Variable dtFlag

	switch( dtFlag )
		case 1:
			return NMMainCall( "Differentiate", "", deprecation = 1 )
		case 2:
			NMDeprecatedFatalError( "NMMainDifferentiate" )
			return "" // NOT FUNCTIONAL
		case 3:
			return NMMainCall( "Integrate", "", deprecation = 1 )
	endswitch
	
End // NMDiffWavesCall

//****************************************************************

Function /S NMDiffWaves( dtFlag )
	Variable dtFlag
	
	switch( dtFlag )
		case 1:
			return NMMainDifferentiate( deprecation = 1 )
		case 2:
			NMDeprecatedFatalError( "NMMainDifferentiate" )
			return "" // NOT FUNCTIONAL
		case 3:
			return NMMainIntegrate( deprecation = 1 )
	endswitch
	
End // NMDiffWaves

//****************************************************************

Function /S DiffWaves( wList, dtFlag )
	String wList
	Variable dtFlag
	
	switch( dtFlag )
		case 1:
			return NMDifferentiate( wList, deprecation = 1 )
		case 2:
			NMDeprecatedFatalError( "NMDifferentiate" )
			return "" // NOT FUNCTIONAL
		case 3:
			return NMIntegrate( wList, deprecation = 1 )
	endswitch
	
End // DiffWaves

//****************************************************************

Function /S NMDeleteNANsCall()

	return NMMainCall( "Delete NANs", "", deprecation = 1 )

End // NMDeleteNANsCall

//****************************************************************

Function /S NMDeleteNANs()

	return NMMainDeleteNaNs( deprecation = 1 )

End // NMDeleteNANs

//****************************************************************

Function /S NMReplaceNanZeroCall( direction )
	Variable direction
	
	return NMMainCall( "Replace Value", "", deprecation = 1 )

End // NMReplaceNanZeroCall

//****************************************************************

Function /S NMReplaceNanZero( direction )
	Variable direction
	
	if ( direction == 1 )
		return NMMainReplaceValue( find = NaN, replacement = 0, deprecation = 1 )
	elseif ( direction == -1 )
		return NMMainReplaceValue( find = 0, replacement = NaN, deprecation = 1 )
	endif
	
End // NMReplaceNanZero

//****************************************************************

Function /S NMReplaceWaveValueCall()

	return NMMainCall( "Replace Value", "", deprecation = 1 )

End // NMReplaceWaveValueCall

//****************************************************************

Function /S NMReplaceWaveValue( find, replacement )
	Variable find
	Variable replacement
	
	return NMMainReplaceValue( find = find, replacement = replacement, deprecation = 1 )
	
End // NMReplaceWaveValue

//****************************************************************

Function /S NMSmoothWavesCall()

	return NMMainCall( "Smooth", "", deprecation = 1 )

End // NMSmoothWavesCall

//****************************************************************

Function /S NMSmoothWaves( algorithm, num )
	String algorithm
	Variable num
	
	return NMMainSmooth( algorithm = algorithm, num = num, deprecation = 1 )
	
End // NMSmoothWaves

//****************************************************************

Function /S SmoothWaves( algorithm, num, wList )
	String algorithm
	Variable num
	String wList
	
	return NMSmooth( num, wList, algorithm = algorithm, deprecation = 1 )
	
End // SmoothWaves

//****************************************************************

Function /S NMFilterFIRWavesCall()

	return NMMainCall( "FilterFIR", "", deprecation = 1 )

End // NMFilterFIRWavesCall

//****************************************************************

Function /S NMFilterFIRWaves( algorithm, f1, f2, n )
	String algorithm
	Variable f1, f2, n
	
	strswitch( algorithm )
		case "low-pass":
		case "high-pass":
			return NMMainFilterFIR( algorithm = algorithm, f1 = f1, f2 = f2, n = n, deprecation = 1 )
		case "notch":
			return NMMainFilterFIR( fc = f1, fw = f2, deprecation = 1 )
	endswitch
	
	return ""
	
End // NMFilterFIRWaves

//****************************************************************

Function /S FilterFIRwaves( algorithm, f1, f2, n, wList )
	String algorithm
	Variable f1, f2, n
	String wList
	
	strswitch( algorithm )
		case "low-pass":
		case "high-pass":
			return NMFilterFIR( wList, algorithm = algorithm, f1 = f1, f2 = f2, n = n, deprecation = 1 )
		case "notch":
			return NMFilterFIR( wList, fc = f1, fw = f2, deprecation = 1 )
	endswitch

End // FilterFIRwaves

//****************************************************************

Function /S NMFilterIIRWavesCall()

	return NMMainCall( "FilterIIR", "", deprecation = 1 )
	
End // NMFilterIIRWavesCall

//****************************************************************

Function /S NMFilterIIRWaves( algorithm, freqFraction, notchQ )
	String algorithm
	Variable freqFraction, notchQ
	
	strswitch( algorithm )
		case "low-pass":
			return NMMainFilterIIR( fLow = freqFraction, deprecation = 1 )
		case "high-pass":
			return NMMainFilterIIR( fHigh = freqFraction, deprecation = 1 )
		case "notch":
			return NMMainFilterIIR( fNotch = freqFraction, notchQ = notchQ, deprecation = 1 )
	endswitch
	
	return ""
	
End // NMFilterIIRWaves

//****************************************************************

Function /S FilterIIRwaves( algorithm, freqFraction, notchQ, wList )
	String algorithm
	Variable freqFraction, notchQ
	String wList
	
	strswitch( algorithm )
		case "low-pass":
			return NMFilterIIR( wList, fLow = freqFraction, deprecation = 1 )
		case "high-pass":
			return NMFilterIIR( wList, fHigh = freqFraction, deprecation = 1 )
		case "notch":
			return NMFilterIIR( wList, fNotch = freqFraction, notchQ = notchQ, deprecation = 1 )
	endswitch
	
	return ""
	
End // FilterIIRwaves

//****************************************************************

Function /S NMRotateWavesCall()

	return NMMainCall( "Rotate", "", deprecation = 1 )

End // NMRotateWavesCall

//****************************************************************

Function /S NMRotateWaves( points )
	Variable points
	
	return NMMainRotate( points = points, deprecation = 1 )
	
End // NMRotateWaves

//****************************************************************

Function /S NMReverseWavesCall()

	return NMMainCall( "Reverse", "", deprecation = 1 )

End // NMReverseWavesCall

//****************************************************************

Function /S NMReverseWaves()

	return NMMainReverse( deprecation = 1 )

End // NMReverseWaves

//****************************************************************

Function /S NMAlignWavesCall()

	return NMMainCall( "Align", "", deprecation = 1 )

End // NMAlignWavesCall

//****************************************************************

Function /S NMAlignWaves( waveOfAlignValues, positiveStartX )
	String waveOfAlignValues
	Variable positiveStartX
	
	Variable alignAtZero = BinaryInvert( positiveStartX )
	Variable alignAt = NMAlignAtValueOld( alignAtZero, waveOfAlignValues )
	
	return NMMainAlign( waveOfAlignValues = waveOfAlignValues, alignAt = alignAt, deprecation = 1 )
	
End // NMAlignWaves

//****************************************************************

Function /S NMXScaleWaves( start, delta, npnts )
	Variable start
	Variable delta
	Variable npnts
	
	return NMMainSetScale( start = start, delta = delta, deprecation = 1 )
	
End // NMXScaleWaves

//****************************************************************

Function /S NMXScaleWavesAll( start, delta, points )
	Variable start
	Variable delta
	Variable points
	
	String returnList1, returnList2
	
	if ( ( numtype( points ) == 0 ) && ( points >= 0 ) )
		returnList1 = NMMainRedimension( points = points, deprecation = 1 )
	endif
	
	if ( ( numtype( start ) == 0 ) || ( numtype( delta ) == 0 ) )
		returnList2 = NMMainSetScale( start = start, delta = delta, deprecation = 1 )
	endif
	
	return NMAddToList( returnList1, returnList2, ";" )
	
End // NMXScaleWavesAll

//****************************************************************

Function /S NMStartXCall()

	return NMMainCall( "StartX", "", deprecation = 1 )

End // NMStartXCall

//****************************************************************

Function /S NMStartXAllCall( start )
	Variable start
	
	return NMMainSetScale( start = start, history = 1, deprecation = 1 )
	
End // NMStartXAllCall

//****************************************************************

Function /S NMStartX( start )
	Variable start
	
	return NMMainSetScale( start = start, deprecation = 1 )
	
End // NMStartX

//****************************************************************

Function /S NMDeltaXCall()

	return NMMainCall( "DeltaX", "", deprecation = 1 )

End // NMDeltaXCall

//****************************************************************

Function /S NMDeltaX( delta )
	Variable delta
	
	return NMMainSetScale( delta = delta, deprecation = 1 )
	
End // NMDeltaX

//****************************************************************

Function /S SetXScale( start, delta, points, wList )
	Variable start
	Variable delta
	Variable points
	String wList
	
	if ( numtype( points ) == 0 )
		return NMRedimension( points, wList, deprecation = 1 )
	elseif ( ( numtype( start ) == 0 ) || ( numtype( delta ) == 0 ) )
		return NMSetScale( wList, start = start, delta = delta, deprecation = 1 )
	endif
	
End // SetXScale

//****************************************************************

Function AlignByNum( setZeroAt, wList )
	Variable setZeroAt
	String wList
	
	NMSetScale( wList, start = -setZeroAt, deprecation = 1 )
	
End // AlignByNum

//****************************************************************

Function /S NMNumPntsCall()

	return NMMainCall( "Redimension", "", deprecation = 1 )

End // NMNumPntsCall

//****************************************************************

Function /S NMNumPnts( points )
	Variable points
	
	return NMMainRedimension( points = points, deprecation = 1 )
	
End // NMNumPnts

//****************************************************************

Function /S NMDeletePointsCall()

	return NMMainCall( "Delete Points", "", deprecation = 1 )

End // NMDeletePointsCall

//****************************************************************

Function /S NMDeletePoints( from, points )
	Variable from
	Variable points
	
	return NMMainDeletePoints( from = from, points = points, deprecation = 1 )
	
End // NMDeletePoints

//****************************************************************

Function /S NMInsertPointsCall()

	return NMMainCall( "Insert Points", "", deprecation = 1 )

End // NMInsertPointsCall

//****************************************************************

Function /S NMInsertPoints( at, points, value )
	Variable at
	Variable points
	Variable value
	
	return NMMainInsertPoints( at = at, points = points, value = value, deprecation = 1 )
	
End // NMInsertPoints

//****************************************************************

Function /S NMResampleWavesCall()

	return NMMainCall( "Resample", "", deprecation = 1 )

End // NMResampleWavesCall

//****************************************************************

Function /S NMResampleWaves( upSamples, downSamples, rate )
	Variable upSamples
	Variable downSamples
	Variable rate
	
	if ( ( numtype( rate ) == 0 ) && ( rate > 0 ) )
		return NMMainResample( rate = rate, deprecation = 1 )
	elseif ( ( upSamples >= 1 ) && ( downSamples >= 1 ) )
		return NMMainResample( upSamples = upSamples, downSamples = downSamples, deprecation = 1 )
	else
		return ""
	endif
	
End // NMResampleWaves

//****************************************************************

Function /S ResampleWaves( upSamples, downSamples, rate, wList )
	Variable upSamples
	Variable downSamples
	Variable rate
	String wList
	
	if ( ( numtype( rate ) == 0 ) && ( rate > 0 ) )
		return NMResample( wList, rate = rate, deprecation = 1 )
	elseif ( ( upSamples >= 1 ) && ( downSamples >= 1 ) )
		return NMResample( wList, upSamples = upSamples, downSamples = downSamples, deprecation = 1 )
	else
		return ""
	endif
	
End // ResampleWaves

//****************************************************************

Function /S NMDecimateWavesCall()

	return NMMainCall( "Decimate", "", deprecation = 1 )

End // NMDecimateWavesCall

//****************************************************************

Function /S NMDecimateWaves( downSamples )
	Variable downSamples
	
	return NMMainDecimate( downSamples = downSamples, deprecation = 1 )
	
End // NMDecimateWaves

//****************************************************************

Function /S NMDecimate2DeltaXCall()

	return NMMainCall( "Decimate", "", deprecation = 1 )
	
End // NMDecimate2DeltaXCall

//****************************************************************

Function /S NMDecimate2DeltaX( newDeltaX )
	Variable newDeltaX
	
	return NMMainDecimate( rate = ( 1 / newDeltaX ), deprecation = 1 )
	
End // NMDecimate2DeltaX

//****************************************************************

Function /S DecimateWaves( downSamples, wList )
	Variable downSamples
	String wList
	
	return NMDecimate( wList, downSamples = downSamples, deprecation = 1 )
	
End // DecimateWaves

//****************************************************************

Function /S Decimate2DeltaX( newDeltaX, wList )
	Variable newDeltaX
	String wList
	
	return NMDecimate( wList, rate = ( 1 / newDeltaX ), deprecation = 1 )
	
End // Decimate2DeltaX

//****************************************************************

Function /S NMInterpolateWavesCall()

	return NMMainCall( "Interpolate", "", deprecation = 1 )

End // NMInterpolateWavesCall

//****************************************************************

Function /S NMInterpolateWaves( algorithm, xmode, xWaveNew )
	Variable algorithm
	Variable xmode
	String xWaveNew
	
	if ( xmode == 1 )
		return NMMainInterpolate( algorithm = algorithm, xmode = 1, deprecation = 1 )
	else
		return NMMainInterpolate( algorithm = algorithm, xmode = xmode, xWaveNew = xWaveNew, deprecation = 1 )
	endif
	
End // NMInterpolateWaves

//****************************************************************

Function /S InterpolateWaves( algorithm, xmode, xwave, wList )
	Variable algorithm 
	Variable xmode
	String xwave
	String wList
	
	if ( xmode == 1 )
		return NMInterpolate( wList, algorithm = algorithm, xmode = 1, deprecation = 1 )
	else
		return NMInterpolate( wList, algorithm = algorithm, xmode = xmode, xWave = xWave, deprecation = 1 )
	endif
	
End // InterpolateWaves

//****************************************************************

Function /S NMTimeScaleModeCall( mode )
	Variable mode
	
	if ( mode == 1 )
		return NMMainCall( "Continuous", "", deprecation = 1 )
	else
		return NMMainCall( "Episodic", "", deprecation = 1 )
	endif

End // NMTimeScaleModeCall

//****************************************************************

Function /S NMTimeScaleMode( mode )
	Variable mode
	
	if ( mode == 1 )
		return NMMainXScaleMode( mode = "Continuous", deprecation = 1 )
	else
		return NMMainXScaleMode( mode = "Episodic", deprecation = 1 )
	endif
	
End // NMTimeScaleMode

//****************************************************************

Function /S NMXUnitsChangeCall( newUnits )
	String newUnits
	
	strswitch( newUnits )
		case "sec":
		case "msec":
		case "usec":
			return NMMainCall( newUnits, "", deprecation = 1 )
	endswitch
	
End // NMXUnitsChangeCall

//****************************************************************

Function /S NMXUnitsChange( newUnits )
	String newUnits
	
	String oldUnits = StringFromList( 0, NMChanXUnitsList() )
	
	return NMMainTimeScaleConvert( oldUnits = oldUnits, newUnits = newUnits, history = 1, deprecation = 1 )
	
End // NMXUnitsChange

//****************************************************************

Function /S NMTimeUnitsConvertCall( newUnits )
	String newUnits
	
	strswitch( newUnits )
		case "sec":
		case "msec":
		case "usec":
			return NMMainCall( newUnits, "", deprecation = 1 )
	endswitch
	
End // NMTimeUnitsConvertCall

//****************************************************************

Function /S NMTimeUnitsConvert( oldUnits, newUnits )
	String oldUnits
	String newUnits
	
	return NMMainTimeScaleConvert( oldUnits = oldUnits, newUnits = newUnits, history = 1, deprecation = 1 )
	
End // NMTimeUnitsConvert

//****************************************************************

Function /S NMMainXWaveMakeCall()

	return NMMainCall( "Make X-scale Wave", "", deprecation = 1 )

End // NMMainXWaveMakeCall

//****************************************************************

Function /S NMMakeCommonXwave( wList [ destWaveName ] )
	String wList
	String destWaveName
	
	String prefix
	
	if ( ParamIsDefault( destWaveName ) ) // create default destination wave name
	
		prefix = FindCommonPrefix( wList )
		
		if ( strlen( prefix ) > 0 )
			destWaveName = NMXscalePrefix + prefix
		else
			destWaveName = NMXscalePrefix + StringFromList( 0, wList )
		endif
		
	endif
	
	return NMXWaveMake( wList, xWave = destWaveName, deprecation = 1 )

End // NMMakeCommonXwave

//****************************************************************

Function NMXvalueTransform( yWave, xValue, direction, lessORgreater )
	String yWave
	Variable xValue
	Variable direction
	Variable lessORgreater // NOT USED
	
	if ( direction == 1 )
		return NMXscaleTransform( xValue, "y2x", yWave = yWave, deprecation = 1 )
	elseif ( direction == -1 )
		return NMXscaleTransform( xValue, "x2y", yWave = yWave, deprecation = 1 )
	endif
	
End // NMXvalueTransform

//****************************************************************

Function /S NMSortWavesByKeyWaveCall()

	return NMMainCall( "Sort", "", deprecation = 1 )

End // NMSortWavesByKeyWaveCall

//****************************************************************

Function /S NMSortWavesByKeyWave( sortKeyWave )
	String sortKeyWave
	
	return NMMainSort( sortKeyWave = sortKeyWave, deprecation = 1 )
	
End // NMSortWavesByKeyWave

//****************************************************************

Function /S NMBaselineCall()

	return NMMainCall( "Baseline", "", deprecation = 1 )

End // NMBaselineCall

//****************************************************************

Function /S NMBslnWaves( xbgn, xend )
	Variable xbgn, xend
	
	return NMMainBaseline( xbgn = xbgn, xend = xend, deprecation = 1 )
	
End // NMBslnWaves

//****************************************************************

Function /S NMBslnAvgWaves( xbgn, xend )
	Variable xbgn, xend
	
	return NMMainBaseline( xbgn = xbgn, xend = xend, allWavesAvg = 1, deprecation = 1 )
	
End // NMBslnAvgWaves

//****************************************************************

Function /S NMBaselineWaves( method, xbgn, xend )
	Variable method
	Variable xbgn, xend
	
	if ( method == 2 )
		return NMMainBaseline( xbgn = xbgn, xend = xend, allWavesAvg = 1, deprecation = 1 )
	else
		return NMMainBaseline( xbgn = xbgn, xend = xend, deprecation = 1 )
	endif
	
End // NMBaselineWaves

//****************************************************************

Function /S BaselineWaves( method, xbgn, xend, wList )
	Variable method
	Variable xbgn, xend
	String wList
	
	if ( method == 2 )
		return NMBaseline( wList, xbgn = xbgn, xend = xend, allWavesAvg = 1, deprecation = 1 )
	else
		return NMBaseline( wList, xbgn = xbgn, xend = xend, deprecation = 1 )
	endif

End // BaselineWaves

//****************************************************************

Function /S NMDFOFWavesCall()

	return NMMainCall( "dF/Fo", "", deprecation = 1 )

End // NMDFOFWavesCall

//****************************************************************

Function /S NMDFOFWaves( xbgn, xend )
	Variable xbgn, xend
	
	return NMMainBaseline( xbgn = xbgn, xend = xend, DFOF = 1, deprecation = 1 )
	
End // NMDFOFWaves

//****************************************************************

Function /S DFOFWaves( xbgn, xend, wList )
	Variable xbgn, xend
	String wList
	
	return NMBaseline( wList, xbgn = xbgn, xend = xend, DFOF = 1, deprecation = 1 )

End // DFOFWaves

//****************************************************************

Function /S NMAvgWavesCall()
	
	return NMMainCall( "Average", "", deprecation = 1 )

End // NMAvgWavesCall

//****************************************************************

Function /S NMAvgWaves( mode, graphInputs, chanTransforms, avgAllGroups, onePlot )
	Variable mode
	Variable graphInputs
	Variable chanTransforms
	Variable avgAllGroups
	Variable onePlot
	
	String selectList = "", all = ""
	
	STRUCT NMMatrixStatsStruct s
	
	s.xbgn = -inf
	s.xend = inf
	s.ignoreNANs = 1
	s.truncateToCommonXScale = 1
	s.saveMatrix = 0
	
	switch( mode )
		case 1:
			selectList = "avg"
			break
		case 2:
			selectList = "avg;stdv;"
			break
		case 3:
			selectList = "avg;sem;"
			break
		case 4:
			selectList = "avg;var;"
			break
		default:
			return ""
	endswitch
	
	if ( avgAllGroups )
	
		if ( onePlot )
			all = "All Groups"
		endif
		
		return NMMainMatrixStats( waveSelectList = "All Groups", transforms = chanTransforms, selectList = selectList, s = s, graphInputs = graphInputs, all = all, deprecation = 1 )
		
	else
	
		return NMMainMatrixStats( transforms= chanTransforms, selectList = selectList, s = s, graphInputs = graphInputs, deprecation = 1 )
		
	endif
	
End // NMAvgWaves

//****************************************************************

Function /S NMAvgWaves2( mode, ignoreNANs, graphInputs, chanTransforms, avgAllGroups, onePlot )
	Variable mode
	Variable ignoreNANs
	Variable graphInputs
	Variable chanTransforms
	Variable avgAllGroups
	Variable onePlot
	
	String selectList = "", all = ""
	
	STRUCT NMMatrixStatsStruct s
	
	s.xbgn = -inf
	s.xend = inf
	s.ignoreNANs = ignoreNANs
	s.truncateToCommonXScale = 1
	s.saveMatrix = 0
	
	switch( mode )
		case 1:
			selectList = "avg"
			break
		case 2:
			selectList = "avg;stdv;"
			break
		case 3:
			selectList = "avg;sem;"
			break
		case 4:
			selectList = "avg;var;"
			break
		default:
			return ""
	endswitch
	
	if ( avgAllGroups )
	
		if ( onePlot )
			all = "All Groups"
		endif
		
		return NMMainMatrixStats( waveSelectList = "All Groups", transforms = chanTransforms, selectList = selectList, s = s, graphInputs = graphInputs, all = all, deprecation = 1 )
		
	else
	
		return NMMainMatrixStats( transforms = chanTransforms, selectList = selectList, s = s, graphInputs = graphInputs, deprecation = 1 )
		
	endif
	
End // NMAvgWaves2

//****************************************************************

Function /S NMSumWavesCall()
	
	return NMMainCall( "Sum", "", deprecation = 1 )

End // NMSumWavesCall

//****************************************************************

Function /S NMSumWaves( graphInputs, chanTransforms, sumAllGroups, onePlot )
	Variable graphInputs
	Variable chanTransforms
	Variable sumAllGroups
	Variable onePlot
	
	String all = ""
	
	STRUCT NMMatrixStatsStruct s
	
	s.xbgn = -inf
	s.xend = inf
	s.ignoreNANs = 1
	s.truncateToCommonXScale = 1
	s.saveMatrix = 0
	
	if ( sumAllGroups )
	
		if ( onePlot )
			all = "All Groups"
		endif
		
		return NMMainMatrixStats( waveSelectList = "All Groups", transforms = chanTransforms, selectList = "sum", s = s, graphInputs = graphInputs, all = all, deprecation = 1 )
		
	else
	
		return NMMainMatrixStats( transforms = chanTransforms, selectList = "sum", s = s, graphInputs = graphInputs, deprecation = 1 )
		
	endif

End // NMSumWaves

//****************************************************************

Function /S NMWavesStats( mode, chanTransforms, ignoreNANs, truncateToCommonXScale, interpToSameDX, saveMatrix, graphInputs, onePlot )
	Variable mode
	Variable chanTransforms
	Variable ignoreNANs
	Variable truncateToCommonXScale
	Variable interpToSameDX // NOT USED
	Variable saveMatrix
	Variable graphInputs
	Variable onePlot
	
	String selectList
	
	STRUCT NMMatrixStatsStruct s
	
	s.xbgn = -inf
	s.xend = inf
	s.ignoreNANs = ignoreNANs
	s.truncateToCommonXScale = truncateToCommonXScale
	s.saveMatrix = saveMatrix
	
	switch( mode )
		case 1:
			selectList = "avg"
			break
		case 2:
			selectList = "avg;stdv;"
			break
		case 3:
			selectList = "avg;sem;"
			break
		case 4:
			selectList = "avg;var;"
			break
		case 5:
			selectList = "sum"
			break
		case 6:
			selectList = "sumsqrs"
			break
		default:
			return ""
	endswitch
	
	return NMMainMatrixStats( transforms = chanTransforms, selectList = selectList, s = s, graphInputs = graphInputs, deprecation = 1 )
	
End // NMWavesStats

//****************************************************************

Function /S NMNormWaves( fxn, xbgn, xend, baselineXbgn, baselineXend )
	String fxn
	Variable xbgn, xend
	Variable baselineXbgn, baselineXend
	
	String fxn1 = "avg"
	Variable xbgn1 = baselineXbgn
	Variable xend1 = baselineXend
	
	String fxn2 = fxn
	Variable xbgn2 = xbgn
	Variable xend2 = xend
	
	return NMMainNormalize( fxn1 = fxn1, xbgn1 = xbgn1, xend1 = xend1, fxn2 = fxn2, xbgn2 = xbgn2, xend2 = xend2, minValue = 0, maxValue = 1, deprecation = 1 )
	
End // NMNormWaves

//****************************************************************

Function /S NMNormalizeWavesCall()

	return NMMainCall( "Normalize", "", deprecation = 1 )

End // NMNormalizeWavesCall

//****************************************************************

Function /S NMNormalizeWaves( fxn1, xbgn1, xend1, fxn2, xbgn2, xend2 )
	String fxn1
	Variable xbgn1, xend1
	String fxn2
	Variable xbgn2, xend2
	
	return NMMainNormalize( fxn1 = fxn1, xbgn1 = xbgn1, xend1 = xend1, fxn2 = fxn2, xbgn2 = xbgn2, xend2 = xend2, minValue = 0, maxValue = 1, deprecation = 1 )
	
End // NMNormalizeWaves

//****************************************************************

Function /S NMBlankWavesCall()

	return NMMainCall( "Clip Events", "", deprecation = 1 )
	
End // NMBlankWavesCall

//****************************************************************

Function /S NMBlankWaves( waveOfEventTimes, xwinBeforeEvent, xwinAfterEvent [ blankValue ] )
	String waveOfEventTimes
	Variable xwinBeforeEvent, xwinAfterEvent
	Variable blankValue
	
	return NMMainClipEvents( xwinBeforeEvent = xwinBeforeEvent, xwinAfterEvent = xwinAfterEvent, clipValue = blankValue, waveOfEventTimes = waveOfEventTimes, deprecation = 1 )
	
End // NMBlankWaves

//****************************************************************

Function /S NMMainEventsClipCall()

	return NMMainCall( "Clip Events", "", deprecation = 1 )

End // NMMainEventsClipCall

//****************************************************************

Function /S NMMainEventsClip( positiveEvents, eventFindLevel, xwinBeforeEvent, xwinAfterEvent [ waveOfEventTimes, clipValue ] )
	Variable positiveEvents
	Variable eventFindLevel
	Variable xwinBeforeEvent
	Variable xwinAfterEvent
	String waveOfEventTimes
	Variable clipValue
	
	if ( ParamIsDefault( waveOfEventTimes ) )
		waveOfEventTimes = ""
	endif
	
	return NMMainClipEvents( positiveEvents = positiveEvents, eventFindLevel = eventFindLevel, xwinBeforeEvent = xwinBeforeEvent, xwinAfterEvent = xwinAfterEvent, clipValue = clipValue, waveOfEventTimes = waveOfEventTimes, deprecation = 1 )
	
End // NMMainEventsClip

//****************************************************************

Function NMPlotWaves( gName, gTitle, xLabel, yLabel, xWave, wList )
	String gName
	String gTitle
	String xLabel
	String yLabel
	String xWave
	String wList
	
	NMDeprecatedAlert( "NMGraph" )
	
	String folder = ""
	
	STRUCT NMParams nm
	
	NMParamsInit( folder, wList, nm, xWave = xWave )
	
	STRUCT NMGraphStruct g
	NMGraphStructNull( g )
	
	g.gName = gName
	g.gTitle = gTitle
	g.xLabel = xLabel
	g.yLabel = yLabel
	g.xoffset = 0
	g.xoffsetInc = 0
	g.yoffset = 0
	g.yoffsetInc = 0
	g.plotErrors = 0
	g.color = "black"
	
	gName = NMGraph2( nm, g )
	
	if ( ( strlen( gName ) > 0 ) && ( WinType( gName ) == 1 ) )
		return 0
	else
		return -1
	endif

End // NMPlotWaves

//****************************************************************

Function NMPlotWavesOffset( gName, gTitle, xLabel, yLabel, xWave, wList, xoffset, xoffsetInc, yoffset, yoffsetInc )
	String gName
	String gTitle
	String xLabel
	String yLabel
	String xWave
	String wList
	Variable xoffset, xoffsetInc
	Variable yoffset, yoffsetInc
	
	NMDeprecatedAlert( "NMGraph" )
	
	String folder = ""
	
	STRUCT NMParams nm
	
	NMParamsInit( folder, wList, nm, xWave = xWave )
	
	STRUCT NMGraphStruct g
	NMGraphStructNull( g )
	
	g.gName = gName
	g.gTitle = gTitle
	g.xLabel = xLabel
	g.yLabel = yLabel
	g.xoffset = xoffset
	g.xoffsetInc = xoffsetInc
	g.yoffset = yoffset
	g.yoffsetInc = yoffsetInc
	g.plotErrors = 0
	g.color = "black"
	
	gName = NMGraph2( nm, g )
	
	if ( ( strlen( gName ) > 0 ) && ( WinType( gName ) == 1 ) )
		return 0
	else
		return -1
	endif
	
End // NMPlotWavesOffset

//****************************************************************

Function /S NMDisplayWaves( gName, gTitle, xLabel, yLabel, xWave, wList, xoffset, xoffsetInc, yoffset, yoffsetInc, plotErrors )
	String gName
	String gTitle
	String xLabel
	String yLabel
	String xWave
	String wList
	Variable xoffset, xoffsetInc
	Variable yoffset, yoffsetInc
	Variable plotErrors
	
	NMDeprecatedAlert( "NMGraph" )
	
	String folder = ""
	
	STRUCT NMParams nm
	
	NMParamsInit( folder, wList, nm, xWave = xWave )
	
	STRUCT NMGraphStruct g
	NMGraphStructNull( g )
	
	g.gName = gName
	g.gTitle = gTitle
	g.xLabel = xLabel
	g.yLabel = yLabel
	g.xoffset = xoffset
	g.xoffsetInc = xoffsetInc
	g.yoffset = yoffset
	g.yoffsetInc = yoffsetInc
	g.plotErrors = plotErrors
	g.color = "black"
	
	return NMGraph2( nm, g )
	
End // NMDisplayWaves

//****************************************************************

Function NMPlotAppend( gName, color, xWave, wList, xoffset, xoffsetInc, yoffset, yoffsetInc )
	String gName
	String color
	String xWave
	String wList
	Variable xoffset, xoffsetInc
	Variable yoffset, yoffsetInc
	
	NMDeprecatedAlert( "NMGraph" )
	
	String folder = ""
	
	STRUCT NMParams nm
	
	NMParamsInit( folder, wList, nm, xWave = xWave )
	
	STRUCT NMGraphStruct g
	NMGraphStructNull( g )
	
	g.gName = gName
	g.gTitle = ""
	g.xLabel = ""
	g.yLabel = ""
	g.xoffset = xoffset
	g.xoffsetInc = xoffsetInc
	g.yoffset = yoffset
	g.yoffsetInc = yoffsetInc
	g.plotErrors = 0
	g.color = color
	
	gName = NMGraph2( nm, g )
	
	if ( ( strlen( gName ) > 0 ) && ( WinType( gName ) == 1 ) )
		return 0
	else
		return -1
	endif
	
End // NMPlotAppend

//****************************************************************

Function /S NMDisplayAppend( gName, color, xWave, wList, xoffset, xoffsetInc, yoffset, yoffsetInc, plotErrors )
	String gName
	String color
	String xWave
	String wList
	Variable xoffset, xoffsetInc
	Variable yoffset, yoffsetInc
	Variable plotErrors
	
	NMDeprecatedAlert( "NMGraph" )
	
	String folder = ""
	
	STRUCT NMParams nm
	
	NMParamsInit( folder, wList, nm, xWave = xWave )
	
	STRUCT NMGraphStruct g
	NMGraphStructNull( g )
	
	g.gName = gName
	g.gTitle = ""
	g.xLabel = ""
	g.yLabel = ""
	g.xoffset = xoffset
	g.xoffsetInc = xoffsetInc
	g.yoffset = yoffset
	g.yoffsetInc = yoffsetInc
	g.plotErrors = plotErrors
	g.color = color
	
	return NMGraph2( nm, g )

End // NMDisplayAppend

//****************************************************************

Function /S NMPlotCall( color )
	String color
	
	return NMMainCall( "Graph", color, deprecation = 1 )
	
End // NMPlotCall

//****************************************************************

Function /S NMPlot( color )
	String color

	return NMMainGraph( color = color, deprecation = 1 )
	
End // NMPlot

//****************************************************************

Function /S NMPlotOffset( color, xoffset, yoffset )
	String color
	Variable xoffset, yoffset
	
	return NMMainGraph( color = color, xoffset = xoffset, yoffset = yoffset, deprecation = 1 )
	
End // NMPlotOffset

//****************************************************************

Function /S NMPlotGroups( color, onePlot, reverseGroupOrder, xOffset, yOffset )
	String color
	Variable onePlot
	Variable reverseGroupOrder
	Variable xOffset, yOffset
	
	if ( onePlot )
		return NMMainGraph( waveSelectList = "All Groups", color = color, reverseOrder = reverseGroupOrder, xoffset = xoffset, yoffset = yoffset, all = "All Groups", deprecation = 1 )
	else
		return NMMainGraph( waveSelectList = "All Groups", color = color, reverseOrder = reverseGroupOrder, xoffset = xoffset, yoffset = yoffset, deprecation = 1 )
	endif
	
End // NMPlotGroups

//****************************************************************

Function /S NMMainPlotWaves( color, one, reverseOrder, xoffset, yoffset [ errors ]  )
	String color
	Variable one // NOT USED
	Variable reverseOrder
	Variable xoffset
	Variable yoffset
	Variable errors
	
	return NMMainGraph( color = color, reverseOrder = reverseOrder, xoffset = xoffset, yoffset = yoffset, errors = errors, deprecation = 1 )

End // NMMainPlotWaves

//****************************************************************

Function /S NMEditWavesCall()
	
	return NMMainTable( history = 1, deprecation = 1 )

End // NMEditWavesCall

//****************************************************************

Function /S NMEditWaves()

	return NMMainTable( deprecation = 1 )

End // NMEditWaves

//****************************************************************

Function EditWaves( tName, tTitle, wList )
	String tName, tTitle
	String wList
	
	tName = NMTable( wList = wList, tName = tName, tTitle = tTitle, deprecation = 1 )
	
	if ( strlen( tName ) > 0 )
		return 0
	else
		return -1
	endif
	
End // EditWaves

//****************************************************************

Function /S NMEditGroups()
	
	return NMMainTable( waveSelectList = "All Groups", deprecation = 1 )

End // NMEditGroups

//****************************************************************

Function /S NMXLabelCall()

	return NMMainCall( "XLabel", "", deprecation = 1 )
	
End // NMXLabelCall

//****************************************************************

Function /S NMYLabelCall()

	return NMMainCall( "YLabel", "", deprecation = 1 )

End // NMYLabelCall

//****************************************************************

Function /S NMLabel( xy, labelStr )
	String xy
	String labelStr
	
	if ( StringMatch( xy, "x" ) )
		NMMainLabel( xLabel = labelStr, deprecation = 1 )
	elseif ( StringMatch( xy, "y" ) )
		NMMainLabel( yLabel = labelStr, deprecation = 1 )
	endif
	
End // NMLabel

//****************************************************************

Function /S NMInterpolateGroups( algorithm, xmode, xWaveNew )
	Variable algorithm
	Variable xmode
	String xWaveNew
	
	if ( xmode == 1 )
		return NMMainInterpolate( waveSelectList = "All Groups", algorithm = algorithm, xmode = 1, deprecation = 1 )
	else
		return NMMainInterpolate( waveSelectList = "All Groups", algorithm = algorithm, xmode = xmode, xWaveNew = xWaveNew, deprecation = 1 )
	endif

End // NMInterpolateGroups

//****************************************************************

Function /S NM2DWaveCall()

	return NMMainCall( "2D Wave", "", deprecation = 1 )

End // NM2DWaveCall

//****************************************************************

Function /S NM2DWave( newPrefix )
	String newPrefix
	
	return NMMainConcatenate( newPrefix = newPrefix, dimension = 2, deprecation = 1 )

End // NM2DWave

//****************************************************************

Function /S NMConcatWavesCall()

	return NMMainCall( "Concatenate", "", deprecation = 1 )

End // NMConcatWavesCall

//****************************************************************

Function /S NMConcatWaves( newPrefix )
	String newPrefix
	
	return NMMainConcatenate( newPrefix = newPrefix, deprecation = 1 )
	
End // NMConcatWaves

//****************************************************************

Function /S NMSplitWaves( newPrefix, outputWaveLength )
	String newPrefix
	Variable outputWaveLength
	
	return NMMainSplit( outputWaveLength = outputWaveLength, newPrefix = newPrefix, deprecation = 1 )
	
End // NMSplitWaves

//****************************************************************

Function /S NMSplitWavesCall()

	return NMMainCall( "Split", "", deprecation = 1 )

End // NMSplitWavesCall

//****************************************************************

Function /S NMSplitWaves2( newPrefix, outputWaveLength, xbgn, xend )
	String newPrefix
	Variable outputWaveLength
	Variable xbgn, xend
	
	return NMMainSplit( xbgn = xbgn, xend = xend, outputWaveLength = outputWaveLength, newPrefix = newPrefix, deprecation = 1 )
	
End // NMSplitWaves2

//****************************************************************

Function /S NMDeleteWavesCall()

	return NMMainCall( "Kill", "", deprecation = 1 )

End // NMDeleteWavesCall

//****************************************************************

Function /S NMDeleteWaves()
	Variable updateSets
	
	return NMMainKillWaves( deprecation = 1 )
	
End // NMDeleteWaves

//****************************************************************

Function /S NMRenameWaves( find, replacement, search )
	String find, replacement
	String search // NOT USED
	
	return NMMainRename( find = find, replacement = replacement, deprecation = 1 )
	
End // NMRenameWaves

//****************************************************************

Function /S NMRenumWavesCall()

	return NMMainCall( "Renumber", "", deprecation = 1 )

End // NMRenumWavesCall

//****************************************************************

Function /S NMRenumWaves( fromNum, alert )
	Variable fromNum
	Variable alert // NOT USED
	
	return NMMainRenumber( fromNum = fromNum, updateSets = 1, deprecation = 1 )
	
End // NMRenumWaves

//****************************************************************

Function /S NMHistogramCall()

	return NMMainCall( "Histogram", "", deprecation = 1 )

End // NMHistogramCall

//****************************************************************

Function /S NMHistogram( binStart, binWidth, numBins, newPrefix, optionStr )
	Variable binStart
	Variable binWidth
	Variable numBins
	String newPrefix
	String optionStr
	
	return NMMainHistogram( binStart = binStart, binWidth = binWidth, numBins = numBins, optionStr = optionStr, newPrefix = newPrefix, deprecation = 1 )
	
End // NMHistogram

//****************************************************************

Function CheckNMSpikeSubfolder( subfolder )
	String subfolder
	
	NMDeprecatedAlert( "CheckNMSubfolder" )
	
	return CheckNMSubfolder( subfolder )
	
End // CheckNMSpikeSubfolder

//****************************************************************

Function /S NMSpikeSubfolderClear( subfolder )
	String subfolder
	
	NMDeprecatedAlert( "NMSubfolderClear" )
	
	return NMSubfolderClear( subfolder )

End // NMSpikeSubfolderClear

//****************************************************************

Function NMSpikeSubfolderKill( subfolder )
	String subfolder
	
	NMDeprecatedAlert( "NMSubfolderKill" )
	
	return NMSubfolderKill( subfolder )

End // NMSpikeSubfolderKill

//****************************************************************

Function NMSpikeReviewCall( review )
	Variable review
	
	NMDeprecatedAlert( "NMSpikeSet" )
	
	return NMSpikeSet( review = review, history = 1 )
	
End // NMSpikeReviewCall

//****************************************************************

Function NMSpikeThresholdCall( threshold )
	Variable threshold
	
	NMDeprecatedAlert( "NMSpikeSet" )
	
	return NMSpikeSet( threshold = threshold, history = 1 )
	
End // NMSpikeThresholdCall

//****************************************************************

Function SpikeThreshold( threshold )
	Variable threshold
	
	NMDeprecatedAlert( "NMSpikeSet" )
	
	return NMSpikeSet( threshold = threshold )
	
End // SpikeThreshold

//****************************************************************

Function NMSpikeThreshold( threshold )
	Variable threshold
	
	NMDeprecatedAlert( "NMSpikeSet" )
	
	return NMSpikeSet( threshold = threshold )
	
End // NMSpikeThreshold

//****************************************************************

Function SpikeWindowCall( xbgn, xend )
	Variable xbgn, xend
	
	NMDeprecatedAlert( "NMSpikeSet" )
	
	if ( numtype( xbgn ) != 2 )
		NMSpikeSet( xbgn = xbgn, history = 1 )
	endif
	
	if ( numtype( xend ) != 2 )
		NMSpikeSet( xend = xend, history = 1 )
	endif
	
End // SpikeWindowCall

//****************************************************************

Function SpikeWindow( xbgn, xend )
	Variable xbgn, xend
	
	NMDeprecatedAlert( "NMSpikeSet" )
	
	return NMSpikeSet( xbgn = xbgn, xend = xend )

End // SpikeWindow

//****************************************************************

Function NMSpikeReview( on )
	Variable on
	
	NMDeprecatedAlert( "NMSpikeSet" )
	
	NMSpikeSet( review = on )

End // NMSpikeReview

//****************************************************************

Function SpikeRasterCheckWaves()
	
	NMDeprecatedFatalError( "" )
	
	return NaN // NOT FUNCTIONAL
	
End // SpikeRasterCheckWaves

//****************************************************************

Function SpikeDisplay( chanNum, appnd )
	Variable chanNum
	Variable appnd
	
	NMDeprecatedAlert( "NMSpikeDisplay" )
	
	return NMSpikeDisplay( chanNum, appnd )
	
End // SpikeDisplay

//****************************************************************

Function SpikeDragCall( on )
	Variable on
	
	NMDeprecatedAlert( "NMChannelGraphSet" )
	
	return NMChannelGraphSet( drag = on, history = 1 )
	
End // SpikeDragCall

//****************************************************************

Function SpikeDrag( on )
	Variable on
	
	NMDeprecatedAlert( "NMChannelGraphSet" )
	
	return NMChannelGraphSet( drag = on )
	
End // SpikeDrag

//****************************************************************

Function SpikeDragToggle()

	NMDeprecatedAlert( "NMChannelGraphSet" )

	Variable on = BinaryInvert( NMVarGet( "DragOn" ) )
	
	return NMChannelGraphSet( drag = on )
	
End // SpikeDragToggle

//****************************************************************

Function SpikeDragCheck()

	String gName = ChanGraphName( -1 )
	String fxnName = ""
	
	NMDeprecatedAlert( "NMDragFoldersCheck" )

	return NMDragFoldersCheck( gName, fxnName )

End // SpikeDragCheck

//****************************************************************

Function SpikeDragTrigger( offsetStr )
	String offsetStr
	
	//NMDeprecatedAlert( "SpikeDragTrigger", "NMDragTrigger" )
	
	return NMDragTrigger( offsetStr )
	
End // SpikeDragTrigger

//****************************************************************

Function SpikeDragSetY()

	NMDeprecatedAlert( "NMDragUpdate" )
	
	NMDragUpdate( "DragBgn" )
	NMDragUpdate( "DragEnd" )

End // SpikeDragSetY

//****************************************************************

Function /S SpikeAllGroups( displayMode, delay, format )
	Variable displayMode
	Variable delay
	Variable format // NOT USED
	
	String saveWaveSelect = NMWaveSelectGet()
	
	NMWaveSelect( "All Groups" )
	
	NMDeprecatedAlert( "NMSpikeRasterComputeAll" )
	
	String folderList = NMSpikeRasterComputeAll( displayMode = displayMode, delay = delay )
	
	NMWaveSelect( saveWaveSelect )
	
	return folderList
	
End // SpikeAllGroups

//****************************************************************

Function /S SpikeAllGroupsDelay( displayMode, delay )
	Variable displayMode
	Variable delay
	
	String saveWaveSelect = NMWaveSelectGet()
	
	NMWaveSelect( "All Groups" )
	
	NMDeprecatedAlert( "NMSpikeRasterComputeAll" )

	String folderList = NMSpikeRasterComputeAll( displayMode = displayMode, delay = delay )
	
	NMWaveSelect( saveWaveSelect )
	
	return folderList

End // SpikeAllGroupsDelay

//****************************************************************

Function /S SpikeAllGroupsDelayFormat( displayMode, delay, format )
	Variable displayMode
	Variable delay
	Variable format // NOT USED
	
	String saveWaveSelect = NMWaveSelectGet()
	
	NMWaveSelect( "All Groups" )
	
	NMDeprecatedAlert( "NMSpikeRasterComputeAll" )

	String folderList = NMSpikeRasterComputeAll( displayMode = displayMode, delay = delay )
	
	NMWaveSelect( saveWaveSelect )
	
	return folderList

End // SpikeAllGroupsDelayFormat

//****************************************************************

Function /S SpikeAllWavesDelay( displayMode, delay ) 
	Variable displayMode
	Variable delay
	
	NMDeprecatedAlert( "NMSpikeRasterComputeAll" )
	
	return NMSpikeRasterComputeAll( displayMode = displayMode, delay = delay )
	
End // SpikeAllWavesDelay

//****************************************************************

Function /S SpikeAllWavesDelayFormat( displayMode, delay, format ) 
	Variable displayMode
	Variable delay
	Variable format // NOT USED
	
	NMDeprecatedAlert( "NMSpikeRasterComputeAll" )
	
	return NMSpikeRasterComputeAll( displayMode = displayMode, delay = delay )
	
End // SpikeAllWavesDelayFormat

//****************************************************************

Function /S SpikeAllWavesCall()

	NMDeprecatedAlert( "NMSpikeRasterComputeAllCall" )

	return NMSpikeRasterComputeAllCall()

End // SpikeAllWavesCall

//****************************************************************

Function /S SpikeAllWaves( displayMode, delay, format )
	Variable displayMode
	Variable delay
	Variable format // NOT USED
	
	NMDeprecatedAlert( "NMSpikeRasterComputeAll" )
	
	return NMSpikeRasterComputeAll( displayMode = displayMode, delay = delay )
	
End // SpikeAllWaves

//****************************************************************

Function /S NMSpikeComputeAllCall()

	NMDeprecatedAlert( "NMSpikeRasterComputeAllCall" )

	return NMSpikeRasterComputeAllCall()

End // NMSpikeComputeAllCall

//****************************************************************

Function /S NMSpikeComputeAll( displayMode, delay, format, plot, table )
	Variable displayMode
	Variable delay
	Variable format // NOT USED
	Variable plot
	Variable table
	
	NMDeprecatedAlert( "NMSpikeRasterComputeAll" )
	
	return NMSpikeRasterComputeAll( displayMode = displayMode, delay = delay, plot = plot, table = table )
	
End // NMSpikeComputeAll

//****************************************************************

Function SpikeRaster( chanNum, waveNum, threshold, xbgn, xend, xRaster, yRaster, displayMode, delay )
	Variable chanNum
	Variable waveNum
	Variable threshold
	Variable xbgn, xend
	String xRaster
	String yRaster
	Variable displayMode
	Variable delay
	
	NMDeprecatedAlert( "NMSpikeRasterCompute" )
	
	return NMSpikeRasterCompute( chanNum = chanNum, waveNum = waveNum, threshold = threshold, xbgn = xbgn, xend = xend, xRaster = xRaster, yRaster = yRaster, displayMode = displayMode, delay = delay )
	
End // SpikeRaster

//****************************************************************

Function /S SpikeRasterSelectWaves()

	NMDeprecatedFatalError( "" )
	
	return "" // NOT FUNCTIONAL

End // SpikeRasterSelectWaves

//****************************************************************

Function SpikeRasterSelect( xWaveOrFolder, yRaster )
	String xWaveOrFolder
	String yRaster // NOT USED
	
	NMDeprecatedAlert( "NMSpikeSet" )
	
	return NMSpikeSet( raster = xWaveOrFolder )
	
End // SpikeRasterSelect

//****************************************************************

Function NMSpikeRasterXSelectCall( xWaveOrFolder )
	String xWaveOrFolder
	
	NMDeprecatedAlert( "NMSpikeSet" )
	
	return NMSpikeSet( raster = xWaveOrFolder, history = 1 )
	
End // NMSpikeRasterXSelectCall

//****************************************************************

Function NMSpikeRasterXSelect( xWaveOrFolder )
	String xWaveOrFolder
	
	NMDeprecatedAlert( "NMSpikeSet" )
	
	return NMSpikeSet( raster = xWaveOrFolder )

End // NMSpikeRasterXSelect

//****************************************************************

Function /S SpikeRasterPlot( xRasterList, yRasterList, xbgn, xend )
	String xRasterList
	String yRasterList
	Variable xbgn, xend
	
	NMDeprecatedAlert( "NMSpikeRasterPlot" )
	
	return NMSpikeRasterPlot( xbgn = xbgn, xend = xend )
	
End // SpikeRasterPlot

//****************************************************************

Function /S SpikePSTH( xRaster, yRaster, xbgn, xend, binSize, yUnits )
	String xRaster
	String yRaster
	Variable xbgn, xend
	Variable binSize
	String yUnits
	
	NMDeprecatedAlert( "NMSpikePSTH" )
	
	return NMSpikePSTH( xRasterList = xRaster, yRasterList = yRaster, xbgn = xbgn, xend = xend, binSize = binSize, yUnits = yUnits )
	
End // SpikePSTH

//****************************************************************

Function /S SpikeISIH( xRaster, yRaster, xbgn, xend, minInterval, maxInterval, binSize, yUnits )
	String xRaster
	String yRaster // NOT USED
	Variable xbgn, xend
	Variable minInterval
	Variable maxInterval
	Variable binSize
	String yUnits
	
	NMDeprecatedAlert( "NMSpikeISIH" )
	
	return NMSpikeISIH( xRasterList = xRaster, xbgn = xbgn, xend = xend, minInterval = minInterval, maxInterval = maxInterval, binSize = binSize, yUnits = yUnits )
	
End // SpikeISIH

//****************************************************************

Function /S SpikeRate( xRaster, yRaster, xbgn, xend )
	String xRaster
	String yRaster
	Variable xbgn, xend
	
	NMDeprecatedAlert( "NMSpikeRate" )
	
	return NMSpikeRate( xRasterList = xRaster, yRasterList = yRaster, xbgn = xbgn, xend = xend )
	
End // SpikeRate

//****************************************************************

Function Hazard( ISIHname )
	String ISIHname
	
	NMDeprecatedAlert( "NMSpikeHazard" )
	
	String returnStr = NMSpikeHazard( ISIHname )
	
	return 0
	
End // Hazard

//****************************************************************

Function /S Spikes2Waves( xRaster, yRaster, xwinBefore, xwinAfter, stopAtNextSpike, chanNum )
	String xRaster
	String yRaster
	Variable xwinBefore, xwinAfter
	Variable stopAtNextSpike
	Variable chanNum
	
	String wavePrefix = NMSpikeStrGet( "S2W_WavePrefix" )
	
	wavePrefix = NMPrefixUnique( wavePrefix )
	
	NMDeprecatedAlert( "NMSpikesToWaves" )
	
	return NMSpikesToWaves( xRaster = xRaster, yRaster = yRaster, xwinBefore = xwinBefore, xwinAfter = xwinAfter, stopAtNextSpike = stopAtNextSpike, chanNum = chanNum, wavePrefix = wavePrefix )
	
End // Spikes2Waves

//****************************************************************

Function /S NMSpikes2Waves( xRaster, yRaster, xwinBefore, xwinAfter, stopAtNextSpike, chanNum, wavePrefix )
	String xRaster
	String yRaster
	Variable xwinBefore, xwinAfter
	Variable stopAtNextSpike
	Variable chanNum
	String wavePrefix
	
	NMDeprecatedAlert( "NMSpikesToWaves" )
	
	return NMSpikesToWaves( xRaster = xRaster, yRaster = yRaster, xwinBefore = xwinBefore, xwinAfter = xwinAfter, stopAtNextSpike = stopAtNextSpike, chanNum = chanNum, wavePrefix = wavePrefix )
	
End // NMSpikes2Waves

//****************************************************************

Function /S NMxWaveOrFolder()

	NMDeprecatedAlert( "CurrentNMSpikeRasterOrFolder" )

	return CurrentNMSpikeRasterOrFolder()

End // NMxWaveOrFolder

//****************************************************************

Function /S NMxWaveOrFolderSet( xWaveOrFolder )
	String xWaveOrFolder
	
	NMDeprecatedAlert( "NMSpikeSet" )
	
	NMSpikeSet( raster = xWaveOrFolder )
	
End // NMxWaveOrFolderSet

//****************************************************************

Function UpdateSpike()

	NMDeprecatedAlert( "NMSpikeUpdate" )
	
	return NMSpikeUpdate()

End // UpdateSpike

//****************************************************************

Function /S SpikeCall( fxn, select )
	String fxn, select
	
	NMDeprecatedAlert( "NMSpikeCall" )
	
	return NMSpikeCall( fxn, select )
	
End // SpikeCall

//****************************************************************

Function NMFitFunctionSetCall( fxn )
	String fxn
	
	NMDeprecatedAlert( "NMFitSet" )
	
	return NMFitSet( fxn = fxn, history = 1 )

End // NMFitFunctionSetCall

//****************************************************************

Function NMFitPolyNumSetCall( fxn, numTerms )
	String fxn
	Variable numTerms
	
	NMDeprecatedAlert( "NMFitSet" )
	
	return NMFitSet( fxn = fxn, numTerms = numTerms, history = 1 )
	
End // NMFitPolyNumSetCall

//****************************************************************

Function NMFitOffsetCall( xoffset )
	Variable xoffset
	
	NMDeprecatedAlert( "NMFitSet" )
	
	return NMFitSet( xoffset = xoffset, history = 1 )
	
End // NMFitOffsetCall

//****************************************************************

Function NMFitOffset( xoffset )
	Variable xoffset
	
	NMDeprecatedAlert( "NMFitSet" )
	
	return NMFitSet( xoffset = xoffset )
	
End // NMFitOffset

//****************************************************************

Function NMFitSinPntsPerCycleCall( pnts )
	Variable pnts
	
	NMDeprecatedAlert( "NMFitSet" )
	
	return NMFitSet( pntsPerCycle = pnts, history = 1 )
	
End // NMFitSinPntsPerCycleCall

//****************************************************************

Function NMFitSinPntsPerCycle( pnts )
	Variable pnts
	
	NMDeprecatedAlert( "NMFitSet" )
	
	return NMFitSet( pntsPerCycle = pnts )
	
End // NMFitSinPntsPerCycle

//****************************************************************

Function NMFitTbgnSetCall( xbgn )
	Variable xbgn
	
	NMDeprecatedAlert( "NMFitSet" )
	
	return NMFitSet( xbgn = xbgn, history = 1 )
	
End // NMFitTbgnSetCall

//****************************************************************

Function NMFitSetTbgn( xbgn )
	Variable xbgn
	
	NMDeprecatedAlert( "NMFitSet" )
	
	return NMFitSet( xbgn = xbgn )
	
End // NMFitSetTbgn

//****************************************************************

Function NMFitTbgnSet( xbgn )
	Variable xbgn
	
	NMDeprecatedAlert( "NMFitSet" )
	
	return NMFitSet( xbgn = xbgn )
	
End // NMFitTbgnSet

//****************************************************************

Function NMFitTendSetCall( xend )
	Variable xend
	
	NMDeprecatedAlert( "NMFitSet" )
	
	return NMFitSet( xend = xend, history = 1 )
	
End // NMFitTendSetCall

//****************************************************************

Function NMFitSetTend( xend )
	Variable xend
	
	NMDeprecatedAlert( "NMFitSet" )
	
	return NMFitSet( xend = xend )
	
End // NMFitSetTend

//****************************************************************

Function NMFitTendSet( xend )
	Variable xend
	
	NMDeprecatedAlert( "NMFitSet" )
	
	return NMFitSet( xend = xend )
	
End // NMFitTendSet

//****************************************************************

Function NMFitRangeClearCall()

	NMDeprecatedAlert( "NMFitSet" )

	return NMFitSet( xbgn = -inf, xend = inf, history = 1 )

End // NMFitRangeClearCall

//****************************************************************

Function NMFitRangeClear()

	NMDeprecatedAlert( "NMFitSet" )

	return NMFitSet( xbgn = -inf, xend = inf )

End // NMFitRangeClear

//****************************************************************

Function NMFitCursorsSetCall()

	Variable cursors = BinaryInvert( NMFitVarGet( "Cursors" ) )
	
	NMDeprecatedAlert( "NMFitSet" )

	return NMFitSet( cursors = cursors, history = 1 )

End // NMFitCursorsSetCall

//****************************************************************

Function /S NMFitCsrInfo( ab, gName )
	String ab
	String gName
	
	NMDeprecatedFatalError( "CsrInfo" )
	
	return "" // NOT FUNCTIONAL
	
End // NMFitCsrInfo

//****************************************************************

Function NMFitWeightSetCall()

	Variable weighting = BinaryInvert( NMFitVarGet( "WeightStdv" ) )
	
	NMDeprecatedAlert( "NMFitSet" )

	return NMFitSet( weighting = weighting, history = 1 )

End // NMFitWeightSetCall

//****************************************************************

Function NMFitWeightSet( weighting )
	Variable weighting
	
	NMDeprecatedAlert( "NMFitSet" )

	return NMFitSet( weighting = weighting )

End // NMFitWeightSet

//****************************************************************

Function NMFitFullGraphWidthSetCall()

	Variable fitFullWidth = BinaryInvert( NMFitVarGet( "FullGraphWidth" ) )
	
	NMDeprecatedAlert( "NMFitSet" )

	return NMFitSet( fitFullWidth = fitFullWidth, history = 1 )

End // NMFitFullGraphWidthSetCall

//****************************************************************

Function NMFitFullGraphWidthSet( fitFullWidth )
	Variable fitFullWidth
	
	NMDeprecatedAlert( "NMFitSet" )
	
	return NMFitSet( fitFullWidth = fitFullWidth )

End // NMFitFullGraphWidthSet

//****************************************************************

Function NMFitWaveNumPntsCall( npnts )
	Variable npnts
	
	NMDeprecatedAlert( "NMFitSet" )
	
	return NMFitSet( fitPoints = npnts, history = 1 )
	
End // NMFitWaveNumPntsCall

//****************************************************************

Function NMFitWaveNumPntsSet( npnts )
	Variable npnts
	
	NMDeprecatedAlert( "NMFitSet" )
	
	return NMFitSet( fitPoints = npnts )
	
End // NMFitWaveNumPntsSet

//****************************************************************

Function NMFitSaveFitsSetCall()

	Variable fitSave = BinaryInvert( NMFitVarGet( "SaveFitWaves" ) )
	
	NMDeprecatedAlert( "NMFitSet" )

	return NMFitSet( fitSave = fitSave, history = 1 )

End // NMFitSaveFitsSetCall

//****************************************************************

Function NMFitSaveFitsSet( fitSave )
	Variable fitSave
	
	NMDeprecatedAlert( "NMFitSet" )

	return NMFitSet( fitSave = fitSave )

End // NMFitSaveFitsSet

//****************************************************************

Function NMFitResidualsSetCall()

	Variable fitResiduals = BinaryInvert( NMFitVarGet( "Residuals" ) )
	
	NMDeprecatedAlert( "NMFitSet" )

	return NMFitSet( fitResiduals = fitResiduals, history = 1 )

End // NMFitResidualsSetCall

//****************************************************************

Function NMFitResidualsSet( fitResiduals )
	Variable fitResiduals
	
	NMDeprecatedAlert( "NMFitSet" )

	return NMFitSet( fitResiduals = fitResiduals )

End // NMFitResidualsSet

//****************************************************************

Function NMFitPrintSetCall()

	Variable printResults = BinaryInvert( NMFitVarGet( "PrintResults" ) )
	
	NMDeprecatedAlert( "NMFitSet" )

	return NMFitSet( printResults = printResults, history = 1 )

End // NMFitPrintSetCall

//****************************************************************

Function NMFitPrintSet( printResults )
	Variable printResults
	
	NMDeprecatedAlert( "NMFitSet" )

	return NMFitSet( printResults = printResults )

End // NMFitPrintSet

//****************************************************************

Function NMFitAutoSetCall()

	Variable autoFit = BinaryInvert( NMFitVarGet( "FitAuto" ) )
	
	NMDeprecatedAlert( "NMFitSet" )

	return NMFitSet( autoFit = autoFit, history = 1 )

End // NMFitAutoSetCall

//****************************************************************

Function NMFitAutoSet( autoFit )
	Variable autoFit
	
	NMDeprecatedAlert( "NMFitSet" )

	return NMFitSet( autoFit = autoFit )

End // NMFitAutoSet

//****************************************************************

Function NMFitMaxIterationsCall( maxIterations )
	Variable maxIterations
	
	NMDeprecatedAlert( "NMConfigVarSet" )
	
	return NMConfigVarSet( "Fit" , "MaxIterations" , maxIterations )
	
End // NMFitMaxIterationsCall

//****************************************************************

Function NMFitMaxIterationsSet( maxIterations )
	Variable maxIterations
	
	NMDeprecatedAlert( "NMConfigVarSet" )
	
	return NMConfigVarSet( "Fit" , "MaxIterations" , maxIterations )
	
End // NMFitMaxIterationsSet

//****************************************************************

Function NMFitAllWavesCall()
	
	NMDeprecatedFatalError( "" )
	
	return NaN // not functional

End // NMFitAllWavesCall

//****************************************************************

Function NMFitAllWaves( pause )
	Variable pause
	
	NMDeprecatedAlert( "NMFitAll" )

	String tableList = NMFitAll( pause = pause )
	
	return 0
	
End // NMFitAllWaves

//****************************************************************

Function NMFitWaveCall()

	NMDeprecatedAlert( "NMFitWave" )

	return NMFitWave( history = 1 )

End // NMFitWaveCall

//****************************************************************

Function /S NMFitClearCurrentCall()

	NMDeprecatedAlert( "NMFitClearCurrent" )

	return NMFitClearCurrent( history = 1 )

End // NMFitClearCurrentCall

//****************************************************************

Function /S NMFitClearAllCall()

	NMDeprecatedAlert( "NMFitClearAll" )

	return NMFitClearAll( history = 1 )

End // NMFitClearAllCall

//****************************************************************

Function NMSynExpSignCall()

	Variable synExpSign = NMFitVarGet( "SynExpSign" )
	
	// toggle
	
	if ( synExpSign == 1 )
		synExpSign = -1
	else
		synExpSign = 1
	endif

	NMDeprecatedAlert( "NMFitSet" )
	
	return NMFitSet( synExpSign = synExpSign, history = 1 )

End // NMSynExpSignCall

//****************************************************************

Function NMSynExpSign( synExpSign )
	Variable synExpSign
	
	NMDeprecatedAlert( "NMFitSet" )
	
	return NMFitSet( synExpSign = synExpSign )
	
End // NMSynExpSign

//****************************************************************

Function NMEventVar( varName )
	String varName
	
	NMDeprecatedAlert( "NMEventVarGet" )
	
	return NMEventVarGet( varName )
	
End // NMEventVar

//****************************************************************

Function /S NMEventStr( strVarName )
	String strVarName
	
	NMDeprecatedAlert( "NMEventStrGet" )
	
	return NMEventStrGet( strVarName )
	
End // NMEventStr

//****************************************************************

Function EventSearchMethod( method )
	Variable method
	
	NMDeprecatedAlert( "NMEventSet" )
	
	return NMEventSet( searchMethod = method )
	
End // EventSearchMethod

//****************************************************************

Function MatchTemplateOnCall( on )
	Variable on
	
	NMDeprecatedAlert( "NMEventSet" )
	
	return NMEventSet( templateMatching = on, history = 1 )
	
End // MatchTemplateOnCall

//****************************************************************

Function NMEventPositiveCall()
	
	NMDeprecatedFatalError( "" )
	
	return NaN // NOT FUNCTIONAL
	
End // NMEventPositiveCall

//****************************************************************

Function NMEventPositive( positiveEvents )
	Variable positiveEvents
	
	NMDeprecatedFatalError( "" )
	
	return NaN // NOT FUNCTIONAL
	
End // NMEventPositive

//****************************************************************

Function EventThreshold( threshOrLevel )
	Variable threshOrLevel
	
	NMDeprecatedAlert( "EventThresholdCall" )
	
	return EventThresholdCall( threshOrLevel )
	
End // EventThreshold

//****************************************************************

Function EventWindow( on, xbgn, xend )
	Variable on, xbgn, xend
	
	NMDeprecatedAlert( "NMEventSet" )
	
	return NMEventSet( xbgn = xbgn, xend = xend )

End // EventWindow

//****************************************************************

Function EventSearchWindow( on, xbgn, xend )
	Variable on
	Variable xbgn, xend
	
	NMDeprecatedAlert( "NMEventSet" )
	
	return NMEventSet( xbgn = xbgn, xend = xend )

End // EventSearchWindow

//****************************************************************

Function NMEventBaselineWin( win )
	Variable win
	
	NMDeprecatedAlert( "NMEventSet" )
	
	return NMEventSet( baseWin = win )
			
End // NMEventBaselineWin

//****************************************************************

Function NMEventSearchDT( dt )
	Variable dt
	
	NMDeprecatedAlert( "NMEventSet" )
	
	return NMEventSet( searchDT = dt )
			
End // NMEventSearchDT

//****************************************************************

Function NMEventSearchSkip( skipPnts )
	Variable skipPnts
	
	NMDeprecatedAlert( "NMEventSet" )
	
	return NMEventSet( searchSkip = skipPnts )
			
End // NMEventSearchSkip

//****************************************************************

Function EventBslnCall( on )
	Variable on
	
	NMDeprecatedAlert( "NMEventSearchParamsCall" )
	
	return NMEventSearchParamsCall()
	
End // EventBslnCall

//****************************************************************

Function EventBsln( on, baseWin, searchDT )
	Variable on
	Variable baseWin
	Variable searchDT
	
	NMDeprecatedAlert( "NMEventSet" )
	
	return NMEventSet( baseWin = baseWin, searchDT = searchDT )
	
	return 0
	
End // EventBsln

//****************************************************************

Function EventOnset( onsetOn, onsetWin, onsetNstdv, onsetLimit )
	Variable onsetOn
	Variable onsetWin
	Variable onsetNstdv
	Variable onsetLimit
	
	NMDeprecatedAlert( "NMEventSet" )
	
	return NMEventSet( onsetOn = onsetOn, onsetWin = onsetWin, onsetNstdv = onsetNstdv, onsetLimit = onsetLimit )
			
End // EventOnset

//****************************************************************

Function EventPeak( peakOn, peakWin, peakNstdv, peakLimit )
	Variable peakOn
	Variable peakWin
	Variable peakNstdv
	Variable peakLimit
	
	NMDeprecatedAlert( "NMEventSet" )
	
	return NMEventSet( peakOn = peakOn, peakWin = peakWin, peakNstdv = peakNstdv, peakLimit = peakLimit )
			
End // EventPeak

//****************************************************************

Function EventSearchTimeCall( t )
	Variable t
	
	NMDeprecatedAlert( "NMEventSet" )
	
	return NMEventSet( searchTime = t, history = 1 )
	
End // EventSearchTimeCall

//****************************************************************

Function EventDisplayWinCall( displayWin )
	Variable displayWin
	
	NMDeprecatedAlert( "NMEventSet" )
	
	return NMEventSet( displayWin = displayWin, history = 1 )
	
End // EventDisplayWinCall

//****************************************************************

Function EventDisplayWin( displayWin )
	Variable displayWin
	
	NMDeprecatedAlert( "NMEventSet" )
	
	return NMEventSet( displayWin = displayWin )
	
End // EventDisplayWin

//****************************************************************

Function NMEventReview( on )
	Variable on
	
	NMDeprecatedAlert( "NMEventSet" )
	
	return NMEventSet( review = on )

End // NMEventReview

//****************************************************************

Function NMEventFindNextAfterSaving( on )
	Variable on
	
	NMDeprecatedAlert( "NMConfigVarSet" )
	
	NMConfigVarSet( "Event" , "FindNextAfterSaving" , BinaryCheck( on ) )

End // NMEventFindNextAfterSaving

//****************************************************************

Function NMEventSearchWaveAdvance( on )
	Variable on
	
	NMDeprecatedAlert( "NMConfigVarSet" )
	
	NMConfigVarSet( "Event" , "SearchWaveAdvance" , BinaryCheck( on ) )

End // NMEventSearchWaveAdvance

//****************************************************************

Function NMEventReviewWaveAdvance( on )
	Variable on
	
	NMDeprecatedAlert( "NMConfigVarSet" )
	
	NMConfigVarSet( "Event" , "ReviewWaveAdvance" , BinaryCheck( on ) )

End // NMEventReviewWaveAdvance

//****************************************************************

Function EventSearchCall( func )
	String func
	
	NMDeprecatedAlert( "NMEventSearch" )
	
	return NMEventSearch( func = func )
	
End // EventSearchCall

//****************************************************************

Function /S NMEventTableSelectCall( tableSelect )
	String tableSelect
	
	NMDeprecatedAlert( "NMEventSet" )
	
	NMEventSet( tableSelect = tableSelect, history = 1 )
	
	return ""

End // NMEventTableSelectCall

//****************************************************************

Function /S EventTableNewCall()

	NMDeprecatedAlert( "NMEventTableNew" )
	
	return NMEventTableNew( history = 1 )

End // EventTableNewCall

//****************************************************************

Function /S EventTableNew()
	
	NMDeprecatedAlert( "NMEventTableNew" )
	
	return NMEventTableNew()
	
End // EventTableNew

//****************************************************************

Function /S EventTableTitle(tableNum)
	Variable tableNum
	
	NMDeprecatedAlert( "NMEventTableTitle" )
	
	return NMEventTableTitle()
	
End // EventTableTitle

//****************************************************************

Function EventTableSelect( tableNum )
	Variable tableNum
	
	NMDeprecatedAlert( "NMEventTableSelect" )
	
	String tableName = NMEventTableOldName( CurrentNMChannel(), tableNum )
	
	NMEventTableSelect( tableName )
	
	return 0
	
End // EventTableSelect

//****************************************************************

Function EventTableClear( tableNum )
	Variable tableNum
	
	NMDeprecatedAlert( "NMEventTableClear" )
	
	String tableName = NMEventTableOldName( CurrentNMChannel(), tableNum )
	
	//tableName = CurrentNMEventTableName()
	
	return NMEventTableClear( tableName )
	
End // EventTableClear

//****************************************************************

Function EventTableKill( tableNum )
	Variable tableNum
	
	NMDeprecatedAlert( "NMEventTableKill" )
	
	String tableName = NMEventTableOldName( CurrentNMChannel(), tableNum )
	
	//tableName = CurrentNMEventTableName()
	
	return NMEventTableKill( tableName )
	
End // EventTableKill

//****************************************************************

Function EventTable( option, tableNum )
	String option
	Variable tableNum
	
	NMDeprecatedAlert( "NMEventTableManager" )
	
	String tableName = NMEventTableOldName( CurrentNMChannel(), tableNum )
	
	//tableName = CurrentNMEventTableName()
	
	return NMEventTableManager( tableName, option )
	
End // EventTable

//****************************************************************

Function /S EventSetName( tableNum )
	Variable tableNum
	
	NMDeprecatedFatalError( "" )
	
	return "" // NOT FUNCTIONAL
	
End // EventSetName

//****************************************************************

Function EventSetValue( waveNum )
	Variable waveNum
	
	NMDeprecatedFatalError( "" )
	
	return NaN // NOT FUNCTIONAL

End // EventSetValue

//****************************************************************

Function EventSet( option, tableNum )
	String option
	Variable tableNum
	
	NMDeprecatedFatalError( "" )
	
	return NaN // NOT FUNCTIONAL
	
End // EventSet

//****************************************************************

Function /S Event2Wave( wNumWave, eventWave, before, after, stopAtNextEvent, chanNum, wavePrefix )
	String wNumWave
	String eventWave
	Variable before, after
	Variable stopAtNextEvent
	Variable chanNum
	String wavePrefix
	
	NMDeprecatedAlert( "NMEventsToWaves" )
	
	Variable allowTruncatedEvents = 1
	
	return NMEventsToWaves( wNumWave, eventWave, before, after, stopAtNextEvent, allowTruncatedEvents, chanNum, wavePrefix )
	
End // Event2Wave

//****************************************************************

Function /S NMEvent2Wave( waveNumWave, eventWave, xwinBefore, xwinAfter, stopAtNextEvent, allowTruncatedEvents, chanNum, wavePrefix )
	String waveNumWave
	String eventWave
	Variable xwinBefore, xwinAfter
	Variable stopAtNextEvent
	Variable allowTruncatedEvents
	Variable chanNum
	String wavePrefix
	
	NMDeprecatedAlert( "NMEventsToWaves" )
	
	return NMEventsToWaves( waveNumWave, eventWave, xwinBefore, xwinAfter, stopAtNextEvent, allowTruncatedEvents, chanNum, wavePrefix )
	
End // NMEvent2Wave

//****************************************************************

Function EventFindThresh( wName, tbgn, tend, bslnPnts, deltaPnts, thresh, posneg )
	String wName
	Variable tbgn, tend
	Variable bslnPnts
	Variable deltaPnts
	Variable thresh
	Variable posneg
	
	NMDeprecatedAlert( "NMEventFindNext" )
	
	Variable searchMethod = 0
	
	if ( posneg == -1 )
		searchMethod = 1
	endif
	
	Variable threshOrNstdv = thresh
	
	return NMEventFindNext( wName, tbgn, tend, bslnPnts, deltaPnts, searchMethod, threshOrNstdv )

End // EventFindThresh

//****************************************************************

Function EventHisto( waveOfEventTimes, repetitions, binSize, xbgn, xend, yUnits )
	String waveOfEventTimes
	Variable repetitions
	Variable binSize
	Variable xbgn, xend
	String yUnits
	
	NMDeprecatedAlert( "NMEventHistogram" )
	
	String histoName = NMEventHistogram( waveOfEventTimes = waveOfEventTimes, repetitions = repetitions, binSize = binSize, xbgn = xbgn, xend = xend, yUnits = yUnits )
	
	return 0
	
End // EventHisto

//****************************************************************

Function EventHistoIntvl( waveOfEventTimes, binSize, xbgn, xend, minInterval, maxInterval )
	String waveOfEventTimes
	Variable binSize
	Variable xbgn, xend
	Variable minInterval, maxInterval
	
	NMDeprecatedAlert( "NMEventIntervalHistogram" )
	
	String histoName = NMEventIntervalHistogram( waveOfEventTimes = waveOfEventTimes, binSize = binSize, xbgn = xbgn, xend = xend, minInterval = minInterval, maxInterval = maxInterval )
	
	return 0
	
End // EventHistoIntvl

//****************************************************************

Function NMStatsWavesResetCall()

	NMDeprecatedAlert( "NMStatsWavesReset" )

	return NMStatsWavesReset( history = 1 )
	
End // NMStatsWavesResetCall

//****************************************************************

Function StatsNumWindowsSet( numWindows )
	Variable numWindows
	
	NMDeprecatedAlert( "NMStatsSet" )
	
	return NMStatsSet( numWindows = numWindows )
	
End // StatsNumWindowsSet

//****************************************************************

Function StatsWinSelectCall( winSelect )
	Variable winSelect
	
	NMDeprecatedAlert( "NMStatsSet" )
	
	return NMStatsSet( winSelect = winSelect, history = 1 )
	
End // StatsWinSelectCall

//****************************************************************

Function StatsWinSelect( winSelect )
	Variable winSelect
	
	NMDeprecatedAlert( "NMStatsSet" )
	
	return NMStatsSet( winSelect = winSelect )

End // StatsWinSelect

//****************************************************************

Function /S NMStatsSubfolderList2( parentFolder, subfolderPrefix, fullPath, restrictToCurrentPrefix )
	String parentFolder
	String subfolderPrefix
	Variable fullPath
	Variable restrictToCurrentPrefix
	
	NMDeprecatedAlert( "NMSubfolderList2" )
	
	return NMSubfolderList2( parentFolder, subfolderPrefix, fullPath, restrictToCurrentPrefix )
	
End // NMStatsSubfolderList2

//****************************************************************

Function CheckNMStatsSubfolder( subfolder )
	String subfolder
	
	NMDeprecatedAlert( "CheckNMSubfolder" )
	
	return CheckNMSubfolder( subfolder )
	
End // CheckNMStatsSubfolder

//****************************************************************

Function /S NMStatsSubfolderTable( subfolder )
	String subfolder
	
	NMDeprecatedAlert( "NMSubfolderTable" )
	
	return NMSubfolderTable( subfolder, "ST_" )
	
End // NMStatsSubfolderTable

//****************************************************************

Function CheckStatsWaves()

	NMDeprecatedAlert( "CheckNMStatsWaves" )
	
	Variable reset = 0

	return CheckNMStatsWaves( reset ) 
	
End // CheckStatsWaves

//****************************************************************

Function /S StatsWinList( kind )
	Variable kind
	
	NMDeprecatedAlert( "NMStatsWinList" )
	
	String prefix = "Win"
	
	return NMStatsWinList( kind, prefix )
	
End // StatsWinList

//****************************************************************

Function StatsWinCall( xbgn, xend, fxn )
	Variable xbgn, xend
	String fxn
	
	NMDeprecatedAlert( "NMStatsSet" )
	
	return NMStatsSet( xbgn = xbgn, xend = xend, fxn = fxn, history = 1 )
	
End // StatsWinCall

//****************************************************************

Function NMStatsAmpSelectCall( xbgn, xend, fxn )
	Variable xbgn, xend
	String fxn
	
	NMDeprecatedAlert( "NMStatsSet" )
	
	return NMStatsSet( xbgn = xbgn, xend = xend, fxn = fxn, history = 1 )

End // NMStatsAmpSelectCall

//****************************************************************

Function NMStatsAmpSelectOff( win )
	Variable win
	
	NMDeprecatedAlert( "NMStatsSet" )
	
	return NMStatsSet( win = win, fxn = "Off" )
	
End // NMStatsAmpSelectOff

//****************************************************************

Function StatsWin( win, xbgn, xend, fxn )
	Variable win
	Variable xbgn, xend
	String fxn
	
	NMDeprecatedAlert( "NMStatsSet" )
	
	return NMStatsSet( win = win, xbgn = xbgn, xend = xend, fxn = fxn )

End // StatsWin

//****************************************************************

Function NMStatsAmpSelect( win, xbgn, xend, fxn )
	Variable win
	Variable xbgn, xend
	String fxn
	
	NMDeprecatedAlert( "NMStatsSet" )
	
	return NMStatsSet( win = win, xbgn = xbgn, xend = xend, fxn = fxn )

End // NMStatsAmpSelect

//****************************************************************

Function StatsLevelCall( level )
	Variable level
	
	 String fxn = StatsAmpSelectGet( -1 )
	
	NMDeprecatedAlert( "NMStatsSet" )
	
	strswitch( fxn )
	
		case "Level":
			return NMStatsSet( level = level, history = 1 )
			
		case "Level+":
			return NMStatsSet( levelPos = level, history = 1 )
			
		case "Level-":
			return NMStatsSet( levelNeg = level, history = 1 )
			
		case "DecayTime+":
		case "DecayTime-":
			
		case "RiseTime+":
		case "RiseTime-":
		
	endswitch
	
End // StatsLevelCall

//****************************************************************

Function StatsLevel( win, level )
	Variable win
	Variable level
	
	 String fxn = StatsAmpSelectGet( win )
	 
	 NMDeprecatedAlert( "NMStatsSet" )
	
	strswitch( fxn )
	
		case "Level":
			return NMStatsSet( win = win, level = level )
			
		case "Level+":
			return NMStatsSet( win = win, levelPos = level )
			
		case "Level-":
			return NMStatsSet( win = win, levelNeg = level )
			
		case "DecayTime+":
		case "DecayTime-":
			
			
		case "RiseTime+":
		case "RiseTime-":
		
	endswitch

End // StatsLevel

//****************************************************************

Function StatsLevelStr( win, levelStr )
	Variable win
	String levelStr
	
	Variable level = str2num( levelStr )
	
	 String fxn = StatsAmpSelectGet( win )
	 
	 NMDeprecatedAlert( "NMStatsSet" )
	
	strswitch( fxn )
	
		case "Level":
			return NMStatsSet( win = win, level = level )
			
		case "Level+":
			return NMStatsSet( win = win, levelPos = level )
			
		case "Level-":
			return NMStatsSet( win = win, levelNeg = level )
			
		case "DecayTime+":
		case "DecayTime-":
			
			
		case "RiseTime+":
		case "RiseTime-":
		
	endswitch
	
End // StatsLevelStr

//****************************************************************

Function StatsMaxMinWinSetCall( avgwin )
	Variable avgwin
	
	String fxn = StatsAmpSelectGet( -1 )
	
	fxn = fxn[ 0, 5 ]
	
	NMDeprecatedAlert( "NMStatsSet" )

	strswitch( fxn )
			
		case "MaxAvg":
			return NMStatsSet( maxAvgWin = avgwin, history = 1 )
			
		case "MinAvg":
			return NMStatsSet( minAvgWin = avgwin, history = 1 )
	
	endswitch
	
	return -1

End // StatsMaxMinWinSetCall

//****************************************************************

Function StatsMaxMinWinSet( win, avgWin )
	Variable win
	Variable avgWin
	
	String fxn = StatsAmpSelectGet( win )
	
	fxn = fxn[ 0, 5 ]
	
	NMDeprecatedAlert( "NMStatsSet" )

	strswitch( fxn )
			
		case "MaxAvg":
			return NMStatsSet( win = win, maxAvgWin = avgwin )
			
		case "MinAvg":
			return NMStatsSet( win = win, minAvgWin = avgwin )
	
	endswitch
	
	return -1
	
End // StatsMaxMinWinSet

//****************************************************************

Function StatsSmoothCall( smthN, smthA )
	Variable smthN
	String smthA
	
	NMDeprecatedFatalError( "NMStatsSet" )
	
	return NaN // NOT FUNCTIONAL
	
End // StatsSmoothCall

//****************************************************************

Function StatsSmooth( win, smthN, smthA )
	Variable win
	Variable smthN
	String smthA
	
	NMDeprecatedAlert( "NMStatsSet" )
	
	return NMStatsSet( win = win, filterFxn = smthA, filterNum = smthN )

End // StatsSmooth

//****************************************************************

Function StatsFilterCall( filterFxn, filterNum )
	String filterFxn
	Variable filterNum
	
	NMDeprecatedFatalError( "NMStatsSet" )
	
	return NaN // NOT FUNCTIONAL
	
End // StatsFilterCall

//****************************************************************

Function StatsFilterOff( win, filterFxn, filterNum )
	Variable win
	String filterFxn
	Variable filterNum
	
	NMDeprecatedAlert( "NMStatsSet" )
	
	return NMStatsSet( win = win, filterNum = 0 )
	
End // StatsFilterOff

//****************************************************************

Function StatsFilter( win, filterFxn, filterNum )
	Variable win
	String filterFxn
	Variable filterNum
	
	NMDeprecatedAlert( "NMStatsSet" )
	
	return NMStatsSet( win = win, filterFxn = filterFxn, filterNum = filterNum )
	
End // StatsFilter

//****************************************************************

Function NMStatsBslnOff( win )
	Variable win
	
	NMDeprecatedAlert( "NMStatsSet" )
	
	return NMStatsSet( win = win, bsln = 0 )
	
End // NMStatsBslnOff

//****************************************************************

Function StatsBsln( win, on, xbgn, xend, fxn, subtract )
	Variable win
	Variable on
	Variable xbgn, xend
	String fxn
	Variable subtract
	
	NMDeprecatedAlert( "NMStatsSet" )
	
	return NMStatsSet( win = win, bsln = on, fxn = fxn, xbgn = xbgn, xend = xend, bslnSubtract = subtract )

End // StatsBsln

//****************************************************************

Function StatsBslnCallStr( bslnStr )
	String bslnStr
	
	NMDeprecatedFatalError( "NMStatsSet" )
	
	return NaN // NOT FUNCTIONAL
	
End // StatsBslnCallStr

//****************************************************************

Function StatsBslnCall( on, xbgn, xend )
	Variable on
	Variable xbgn, xend
	
	NMDeprecatedFatalError( "NMStatsSet" )
	
	return NaN // NOT FUNCTIONAL
	
End // StatsBslnCall

//****************************************************************

Function StatsBslnReflect( win, on, tbgn, tend, fxn, subtract, center )
	Variable win, on, tbgn, tend
	String fxn
	Variable subtract
	Variable center
	
	NMDeprecatedFatalError( "" )
	
	return NaN // NOT FUNCTIONAL

End // StatsBslnReflect

//****************************************************************

Function StatsBslnReflectUpdate( win )
	Variable win
	
	NMDeprecatedFatalError( "" )
	
	return NaN // NOT FUNCTIONAL

End // StatsBslnReflectUpdate

//****************************************************************

Function StatsFuncCall( on )
	Variable on
	
	NMDeprecatedFatalError( "NMStatsSet" )
	
	return NaN // NOT FUNCTIONAL
	
End // StatsFuncCall

//****************************************************************

Function NMStatsTransformCall( on )
	Variable on
	
	NMDeprecatedFatalError( "NMStatsSet" )
	
	return NaN // NOT FUNCTIONAL
	
End // NMStatsTransformCall

//****************************************************************

Function StatsFunc( win, ft )
	Variable win
	Variable ft
	
	String transform = NMChanTransformName( ft )
	
	NMDeprecatedAlert("NMStatsSet" )
	
	return NMStatsSet( win = win, transform = transform )
	
End // StatsFunc

//****************************************************************

Function StatsFxn( win, ft )
	Variable win, ft
	
	String transform = NMChanTransformName( ft )
	
	NMDeprecatedAlert("NMStatsSet" )
	
	return NMStatsSet( win = win, transform = transform )
	
End // StatsFxn

//****************************************************************

Function NMStatsTransform( win, transform )
	Variable win
	String transform
	
	NMDeprecatedAlert("NMStatsSet" )
	
	return NMStatsSet( win = win, transform = transform )
	
End // NMStatsTransform

//****************************************************************

Function StatsOffsetCall( on )
	Variable on
	
	NMDeprecatedAlert( "StatsOffsetWinCall" )
	
	return StatsOffsetWinCall( on )
	
End // StatsOffsetCall

//****************************************************************

Function StatsOffset( win, offName )
	Variable win
	String offName
	
	Variable offsetType
	String wName, typeStr
	
	if ( strlen( offName ) > 0 ) 
		
		typeStr = offName[ 0,1 ]
		wName = offName[ 2,inf ]
		
		strswitch( typeStr )
			default:
				return -1
			case "/g":
				offsetType = 1
				break
			case "/w":
				offsetType = 2
				break
		endswitch
		
	endif
	
	NMDeprecatedAlert( "NMStatsOffset" )
	
	String folder = "_subfolder_"
	Variable baseline = NMStatsVarGet( "OffsetBsln" )
	Variable table = 1
	
	return NMStatsOffset( win = win, folder = folder, wName = wName, offsetType = offsetType, baseline = baseline, table = table )
	
End // StatsOffset

//****************************************************************

Function NMStatsOffsetWin( win, folder, wName, offsetType, baseline, table )
	Variable win
	String folder
	String wName
	Variable offsetType
	Variable baseline
	Variable table
	
	NMDeprecatedAlert( "NMStatsOffset" )
	
	return NMStatsOffset( win = win, folder = folder, wName = wName, offsetType = offsetType, baseline = baseline, table = table )
	
End // NMStatsOffsetWin

//****************************************************************

Function NMStatsOffsetWinOff( win )
	Variable win
	
	NMDeprecatedAlert( "NMStatsOffset" )
	
	return NMStatsOffset( win = win, offsetType = 0 )
	
End // NMStatsOffsetWinOff

//****************************************************************

Function StatsOffsetWave(wname, offsetType)
	String wname
	Variable offsetType
	
	NMDeprecatedAlert( "NMStatsOffsetWave" )
	
	String folder = "_subfolder_"
	
	String returnStr = NMStatsOffsetWave( folder, wName, offsetType )
	
	return 0
	
End // StatsOffsetWave

//****************************************************************

Function StatsRiseTimeOnset()

	NMDeprecatedFatalError( "NMStatsSet" )
	
	return NaN // NOT FUNCTIONAL

End // StatsRiseTimeOnset

//****************************************************************

Function StatsRiseTimeCall( on )
	Variable on
	
	NMDeprecatedFatalError( "NMStatsSet" )
	
	return NaN // NOT FUNCTIONAL
	
End // StatsRiseTimeCall

//****************************************************************

Function StatsRiseTime( win, on, pbgn, pend )
	Variable win
	Variable on
	Variable pbgn, pend
	
	NMDeprecatedAlert( "NMStatsSet" )
	
	return NMStatsSet( win = win, risePbgn = pbgn, risePend = pend )

End // StatsRiseTime

//****************************************************************

Function StatsDecayTimeCall( on )
	Variable on
	
	NMDeprecatedFatalError( "NMStatsSet" )
	
	return NaN // NOT FUNCTIONAL
	
End // StatsDecayTimeCall

//****************************************************************

Function StatsDecayTime( win, on, percent )
	Variable win
	Variable on
	Variable percent
	
	NMDeprecatedAlert( "NMStatsSet" )
	
	return NMStatsSet( win = win, decayPcnt = percent )

End // StatsDecayTime

//****************************************************************

Function StatsTablesOn( on )
	Variable on
	
	NMDeprecatedAlert( "NMConfigVarSet" )
	
	return NMConfigVarSet( "Stats" , "AutoTables" , BinaryCheck( on ) )
	
End // StatsTablesOn

//****************************************************************

Function NMStatsAutoCall()

	NMDeprecatedFatalError( "" )
	
	return NaN // NOT FUNCTIONAL

End // NMStatsAutoCall

//****************************************************************

Function NMStatsAutoTable( on )
	Variable on
	
	NMDeprecatedAlert( "NMConfigVarSet" )
	
	return NMConfigVarSet( "Stats" , "AutoTables" , BinaryCheck( on ) )
	
End // NMStatsAutoTable

//****************************************************************

Function StatsPlotAutoCall()

	NMDeprecatedFatalError( "" )
	
	return NaN // NOT FUNCTIONAL
	
End // StatsPlotAutoCall

//****************************************************************

Function StatsPlotAuto( on )
	Variable on
	
	NMDeprecatedAlert( "NMConfigVarSet" )
	
	return NMConfigVarSet( "Stats" , "AutoPlots" , BinaryCheck( on ) )
	
End // StatsPlotAuto

//****************************************************************

Function NMStatsAutoPlot( on )
	Variable on
	
	NMDeprecatedAlert( "NMConfigVarSet" )
	
	return NMConfigVarSet( "Stats" , "AutoPlots" , BinaryCheck( on ) )
	
End // NMStatsAutoPlot

//****************************************************************

Function NMStatsAutoStats2( on )
	Variable on
	
	NMDeprecatedAlert( "NMConfigVarSet" )
	
	return NMConfigVarSet( "Stats" , "AutoStats2" , BinaryCheck( on ) )
	
End // NMStatsAutoStats2

//****************************************************************

Function NMStatsSubfolders( on )
	Variable on
	
	NMDeprecatedAlert( "NMConfigVarSet" )
	
	return NMConfigVarSet( "Stats" , "UseSubfolders" , BinaryCheck( on ) )
	
End // NMStatsSubfolders

//****************************************************************

Function StatsLabelsCall( on )
	Variable on
	
	NMDeprecatedFatalError( "" )
	
	return NaN // NOT FUNCTIONAL
	
End // StatsLabelsCall

//****************************************************************

Function StatsLabels( on )
	Variable on
	
	NMDeprecatedAlert( "NMConfigVarSet" )
	
	return NMConfigVarSet( "Stats" , "GraphLabelsOn" , BinaryCheck( on ) )
	
End // StatsLabels

//****************************************************************

Function StatsLabelsToggle()

	Variable on = NMStatsVarGet( "GraphLabelsOn" )
	
	NMDeprecatedAlert( "NMConfigVarSet" )
	
	return NMConfigVarSet( "Stats" , "GraphLabelsOn" , !on )
	
End // StatsLabelsToggle

//****************************************************************

Function StatsDragCall( on )
	Variable on
	
	NMDeprecatedAlert( "NMChannelGraphSet" )
	
	return NMChannelGraphSet( drag = on, history = 1 )
	
End // StatsDragCall

//****************************************************************

Function StatsDrag( on )
	Variable on
	
	NMDeprecatedAlert( "NMChannelGraphSet" )
	
	return NMChannelGraphSet( drag = on )
	
End // StatsDrag

//****************************************************************

Function StatsDragToggle()

	NMDeprecatedAlert( "NMChannelGraphSet" )

	Variable on = BinaryInvert( NMVarGet( "DragOn" ) )
	
	return NMChannelGraphSet( drag = on )
	
End // StatsDragToggle

//****************************************************************

Function StatsDragCheck()

	NMDeprecatedAlert( "NMDragFoldersCheck" )
	
	String gName = ChanGraphName( -1 )
	String fxnName = "StatsDragTrigger"

	return NMDragFoldersCheck( gName, fxnName )

End // StatsDragCheck

//****************************************************************

Function StatsDragSetY()

	NMDeprecatedAlert( "NMStatsDragUpdate" )
	
	return NMStatsDragUpdate()

End // StatsDragSetY

//****************************************************************

Function StatsAllGroups( win, show, delay )
	Variable win
	Variable show
	Variable delay
	
	String windowList
	
	NMDeprecatedAlert( "NMStatsCompute" )
	
	Variable tables = NMStatsVarGet( "AutoTables" )
	Variable graphs = NMStatsVarGet( "AutoPlots" )
	Variable stats2 = NMStatsVarGet( "AutoStats2" )
	
	String saveWaveSelect = NMWaveSelectGet()
	
	NMWaveSelect( "All Groups" )
	
	if ( ( numtype( win ) > 0 ) || ( win < 0 ) )
		windowList = "all"
	else
		windowList = num2istr( win )
	endif
	
	Variable rvalue = NMStatsCompute( windowList = windowList, show = show, delay = delay, tables = tables, graphs = graphs, stats2 = stats2 )
	
	NMWaveSelect( saveWaveSelect )
	
	return rvalue

End // StatsAllGroups

//****************************************************************

Function StatsAllWavesCall()

	NMDeprecatedFatalError( "NMStatsCompute" )
	
	return NaN

End // StatsAllWavesCall

//****************************************************************

Function StatsAllWaves( win, show, delay )
	Variable win
	Variable show
	Variable delay
	
	String windowList
	
	NMDeprecatedAlert( "NMStatsCompute" )
	
	Variable tables = NMStatsVarGet( "AutoTables" )
	Variable graphs = NMStatsVarGet( "AutoPlots" )
	Variable stats2 = NMStatsVarGet( "AutoStats2" )
	
	if ( ( numtype( win ) > 0 ) || ( win < 0 ) )
		windowList = "all"
	else
		windowList = num2istr( win )
	endif
	
	return NMStatsCompute( windowList = windowList, show = show, delay = delay, tables = tables, graphs = graphs, stats2 = stats2 )

End // StatsAllWaves

//****************************************************************

Function NMStatsComputeAllCall()

	NMDeprecatedFatalError( "NMStatsCompute" )
	
	return NaN

End // NMStatsComputeAllCall

//****************************************************************

Function NMStatsComputeAll( win, show, delay, tables, graphs, stats2 )
	Variable win
	Variable show
	Variable delay
	Variable tables
	Variable graphs
	Variable stats2
	
	NMDeprecatedAlert( "NMStatsCompute" )
	
	String windowList
	
	if ( ( numtype( win ) > 0 ) || ( win < 0 ) )
		windowList = "all"
	else
		windowList = num2istr( win )
	endif
	
	return NMStatsCompute( windowList = windowList, show = show, delay = delay, tables = tables, graphs = graphs, stats2 = stats2 )
	
End // NMStatsComputeAll

//****************************************************************

Function /S StatsWavesTables( chanNum, forcenew )
	Variable chanNum
	Variable forcenew // NOT USED
	
	NMDeprecatedAlert( "NMStatsWavesTable" )
	
	String folder = "_subfolder_"
	
	return NMStatsWavesTable( folder, chanNum, "" )
	
End // StatsWavesTables

//****************************************************************

Function StatsWinSelectUpdate()

	NMDeprecatedFatalError( "" )
	
	return NaN // NOT FUNCTIONAL

End // StatsWinSelectUpdate

//****************************************************************

Function StatsTableCall()

	NMDeprecatedAlert( "NMStatsWinTable" )
	
	NMStatsWinTable( "inputs" )
	NMStatsWinTable( "outputs" )
	
	return 0

End // StatsTableCall

//****************************************************************

Function StatsTableParams( select )
	String select
	
	NMDeprecatedAlert( "NMStatsWinTable" )
	
	String returnStr = NMStatsWinTable( select )
	
	return 0
	
End // StatsTableParams

//****************************************************************

Function /S Stats2Call( fxn )
	String fxn
	
	NMDeprecatedAlert( "NMStats2Call" )
	
	String select = ""
	
	return NMStats2Call( fxn, select )
	
End // Stats2Call

//****************************************************************

Function /S Stats2WSelectCall( wname )
	String wname
	
	NMDeprecatedAlert( "NMStatsSet" )
	
	NMStatsSet( waveSelect = wName, history = 1 )
	
	return ""
	
End // Stats2WSelectCall

//****************************************************************

Function /S Stats2WSelect( wname )
	String wname
	
	NMDeprecatedAlert( "NMStatsSet" )
	
	NMStatsSet( waveSelect = wName )
	
	return ""
	
End // Stats2WSelect

//****************************************************************

Function /S Stats2WSelectList( filter )
	String filter // NOT USED
	
	NMDeprecatedAlert( "NMStats2WaveSelectList" )
	
	Variable fullPath = 0
	
	return NMStats2WaveSelectList( fullPath )
	
End // Stats2WSelectList

//****************************************************************

Function /S NMStats2WaveSelectCall( folder, wName )
	String folder
	String wName
	
	NMDeprecatedAlert( "NMStatsSet" )
	
	NMStatsSet( folderSelect = folder, waveSelect = wName, history = 1 )
	
	return ""

End // NMStats2WaveSelectCall

//****************************************************************

Function /S NMStats2WaveSelect( folder, wName )
	String folder
	String wName
	
	NMDeprecatedAlert( "NMStatsSet" )
	
	NMStatsSet( folderSelect = folder, waveSelect = wName )
	
	return ""

End // NMStats2WaveSelect

//****************************************************************

Function Stats2FilterSelectCall()

	NMDeprecatedAlert( "NMStats2WaveSelectFilterCall" )

	String returnStr = NMStats2WaveSelectFilterCall()
	
	return 0

End // Stats2FilterSelectCall

//****************************************************************

Function Stats2FilterSelect( filter )
	String filter
	
	NMDeprecatedAlert( "NMStats2WaveSelectFilter" )
	
	String returnStr = NMStats2WaveSelectFilter( filter )
	
	return 0
	
End // Stats2FilterSelect

//****************************************************************

Function Stats2Compute()

	NMDeprecatedAlert( "NMStatsWaveStats" )

	String returnStr = NMStatsWaveStats( wList = "_selected_", outputSelect = 3 )
	
	return 0

End // Stats2Compute

//****************************************************************

Function /S NMStats2WaveStatsTableCall()
	
	NMDeprecatedFatalError( "NMStatsWaveStats" )
	
	return ""
	
End // NMStats2WaveStatsTableCall

//****************************************************************

Function /S Stats2AllCall()

	NMDeprecatedFatalError( "NMStatsWaveStats" )
	
	return ""

End // Stats2AllCall

//****************************************************************

Function /S Stats2All()

	NMDeprecatedAlert( "NMStatsWaveStats" )

	return NMStatsWaveStats( outputSelect = 2 )

End // Stats2All

//****************************************************************

Function /S Stats2SaveCall()

	NMDeprecatedFatalError( "NMStatsWaveStats" )

	return "" // NOT FUNCTIONAL

End // Stats2SaveCall

//****************************************************************

Function /S Stats2Save()

	NMDeprecatedFatalError( "NMStatsWaveStats" )

	return "" // NOT FUNCTIONAL

End // Stats2Save

//****************************************************************

Function /S Stats2Table( force )
	Variable force // NOT USED
	
	NMDeprecatedAlert( "NMStatsWaveStats" )
	
	return NMStatsWaveStats( outputSelect = 2 )

End // Stats2Table

//****************************************************************

Function /S NMStats2WaveStatsTable( folder, waveSelect )
	String folder
	Variable waveSelect // NOT USED
	
	NMDeprecatedAlert( "NMStatsWaveStats" )
	
	return NMStatsWaveStats( folder = folder, outputSelect = 2 )
	
End // NMStats2WaveStatsTable

//****************************************************************

Function /S NMStats2WaveStatsTableMake( folder, force )
	String folder
	Variable force // NOT USED
	
	NMDeprecatedAlert( "NMStatsWaveStats" )
	
	return NMStatsWaveStats( folder = folder, outputSelect = 2 )
	
End // NMStats2WaveStatsTableMake

//****************************************************************

Function /S NMStats2WaveStatsTableSave( folder, wName )
	String folder
	String wName
	
	NMDeprecatedFatalError( "NMStatsWaveStats" )

	return "" // NOT FUNCTIONAL
	
End // NMStats2WaveStatsTableSave

//****************************************************************

Function /S NMStats2WaveStatsPrintCall()

	NMDeprecatedFatalError( "NMStatsWaveStats" )
	
	return ""

End // NMStats2WaveStatsPrintCall

//****************************************************************

Function /S NMStats2WaveStatsPrint( folder, waveSelect )
	String folder
	Variable waveSelect // NOT USED
	
	NMDeprecatedAlert( "NMStatsWaveStats" )

	return NMStatsWaveStats( folder = folder, outputSelect = 0 )
	
End // NMStats2WaveStatsPrint

//****************************************************************

Function NMStats2PrintWaveStatsCall()

	NMDeprecatedFatalError( "NMStatsWaveStats" )

	return NaN // NOT FUNCTIONAL

End // NMStats2PrintWaveStatsCall

//****************************************************************

Function NMStats2WaveStats( wName, printToHistory )
	String wName
	Variable printToHistory
	
	String returnStr
	
	NMDeprecatedAlert( "NMStatsWaveStats" )
	
	if ( printToHistory )
		returnStr = NMStatsWaveStats( wList = wName, outputSelect = 0 )
	else
		returnStr = NMStatsWaveStats( wList = wName, outputSelect = 3 )
	endif
	
	return 0
	
End // NMStats2WaveStats

//****************************************************************

Function /S NMStats2PrintNotesCall()

	NMDeprecatedFatalError( "NMStatsWaveNotes" )

	return ""
	
End // NMStats2PrintNotesCall

//****************************************************************

Function /S NMStats2PrintNotes( folder, toNotebook )
	String folder
	Variable toNotebook
	
	NMDeprecatedAlert( "NMStatsWaveNotes" )
	
	return NMStatsWaveNotes( folder = folder, toNotebook = toNotebook )
	
End // NMStats2PrintNotes

//****************************************************************

Function /S StatsEditCall()

	NMDeprecatedFatalError( "NMStatsEdit" )

	return "" // NOT FUNCTIONAL

End // StatsEditCall

//****************************************************************

Function /S NMStats2EditCall()

	NMDeprecatedFatalError( "NMStatsEdit" )

	return "" // NOT FUNCTIONAL
	
End // NMStats2EditCall

//****************************************************************

Function /S StatsEdit( wName )
	String wName
	
	NMDeprecatedAlert( "NMStatsEdit" )
	
	return NMStatsEdit( wList = wName )
	
End // StatsEdit

//****************************************************************

Function /S NMStats2Edit( wName )
	String wName
	
	NMDeprecatedAlert( "NMStatsEdit" )
	
	return NMStatsEdit( wList = wName )
	
End // NMStats2Edit

//****************************************************************

Function /S StatsWavesEditCall()

	NMDeprecatedAlert( "NMStatsEdit" )

	return NMStatsEdit( history = 1 )
	
End // StatsWavesEditCall

//****************************************************************

Function /S NMStats2EditAllCall()

	NMDeprecatedAlert( "NMStatsEdit" )

	return NMStatsEdit( history = 1 )

End // NMStats2EditAllCall

//****************************************************************

Function /S NMStatsEditAllCall()

	NMDeprecatedAlert( "NMStatsEdit" )

	return NMStatsEdit( history = 1 )
	
End // NMStatsEditAllCall

//****************************************************************

Function /S StatsWavesEdit( select )
	String select // NOT USED
	
	NMDeprecatedAlert( "NMStatsEdit" )
	
	return NMStatsEdit()

End // StatsWavesEdit

//****************************************************************

Function /S NMStats2EditAll( folder, waveSelect )
	String folder
	Variable waveSelect // NOT USED
	
	NMDeprecatedAlert( "NMStatsEdit" )
	
	return NMStatsEdit( folder = folder )
	
End // NMStats2EditAll

//****************************************************************

Function /S StatsPrintNamesCall()

	NMDeprecatedFatalError( "NMStatsWaveNames" )

	return ""

End // StatsPrintNamesCall

//****************************************************************

Function /S StatsPrintNames( select )
	String select // NOT USED
	
	NMDeprecatedAlert( "NMStatsWaveNames" )
	
	String folder = "_selected_"
	Variable fullPath = 0
	
	return NMStatsWaveNames( folder = folder, fullPath = fullpath )
	
End // StatsPrintNames

//****************************************************************

Function /S NMStats2PrintNamesCall()

	NMDeprecatedFatalError( "NMStatsWaveNames" )

	return ""
	
End // NMStats2PrintNamesCall

//****************************************************************

Function /S NMStats2PrintNames( folder, option, fullPath )
	String folder
	Variable option // NOT USED
	Variable fullPath
	
	NMDeprecatedAlert( "NMStatsWaveNames" )

	return NMStatsWaveNames( folder = folder, fullPath = fullpath )
	
End // NMStats2PrintNames

//****************************************************************

Function /S NMStats2PrintName( wName )
	String wName
	
	NMDeprecatedFatalError( "NMStatsWaveNames" )
	
	return "" // NOT FUNCTIONAL
	
End // NMStats2PrintName

//****************************************************************

Function /S NMStats2PrintNoteCall()

	String wName = CurrentNMStats2WaveSelect( 0 )

	NMDeprecatedAlert( "NMStatsWaveNotes" )

	return NMStatsWaveNotes( wList = wName, history = 1 )
	
End // NMStats2PrintNoteCall

//****************************************************************

Function /S NMStats2PrintNote( wName )
	String wName
	
	NMDeprecatedAlert( "NMStatsWaveNotes" )
	
	return NMStatsWaveNotes( wList = wName )
	
End // NMStats2PrintNote

//****************************************************************

Function Stats2Display()

	NMDeprecatedFatalError( "" )

	return NaN // NOT FUNCTIONAL
	
End // Stats2Display

//****************************************************************

Function /S NMStats2WaveScaleCall()

	NMDeprecatedFatalError( "NMStatsWaveScale" )
	
	return "" // NOT FUNCTIONAL
	
End // NMStats2WaveScaleCall

//****************************************************************

Function /S NMStats2WaveScale( waveOfWaveNames, waveOfScaleValues, alg, chanSelect )
	String waveOfWaveNames
	String waveOfScaleValues
	String alg
	String chanSelect
	
	NMDeprecatedAlert( "NMStatsWaveScale" )
	
	return NMStatsWaveScale( waveOfScaleValues = waveOfScaleValues, waveOfWaveNames = waveOfWaveNames, alg = alg, chanSelect = chanSelect )
	
End // NMStats2WaveScale

//****************************************************************

Function /S NMStats2WaveAlignmentCall()

	NMDeprecatedFatalError( "NMStatsWaveAlignment" )
	
	return "" // NOT FUNCTIONAL
	
End // NMStats2WaveAlignmentCall

//****************************************************************

Function /S NMStats2WaveAlignment( waveOfWaveNames, waveOfAlignValues, alignAtZero, chanSelect )
	String waveOfWaveNames
	String waveOfAlignValues
	Variable alignAtZero
	String chanSelect
	
	NMDeprecatedAlert( "NMStatsWaveAlignment" )
	
	Variable alignAt = NMAlignAtValueOld( alignAtZero, waveOfAlignValues )
	
	return NMStatsWaveAlignment( waveOfAlignments = waveOfAlignValues, waveOfWaveNames = waveOfWaveNames, alignAt = alignAt, chanSelect = chanSelect )
	
End // NMStats2WaveAlignment

//****************************************************************

Function /S StatsSort( wName, wSelect )
	String wName
	Variable wSelect
	
	NMDeprecatedFatalError( "NMStatsRelationalOperator" )
	
	return "" // NOT FUNCTIONAL

End // StatsSort

//****************************************************************

Function /S StatsSortWave( wName, select, aValue, sValue, nValue )
	String wName
	Variable select
	Variable aValue
	Variable sValue
	Variable nValue
	
	STRUCT NMInequalityStructOld s
	
	NMInequalityStructConvert( select, aValue, sValue, nValue, s )
	
	return NMStatsInequality( wName = wName, greaterThan = s.greaterThan, lessThan = s.lessThan, deprecation = 1 )
	
End // StatsSortWave

//****************************************************************

Function /S NMStats2SortWave( wName, select, aValue, sValue, nValue, setName )
	String wName
	Variable select
	Variable aValue
	Variable sValue
	Variable nValue
	String setName
	
	STRUCT NMInequalityStructOld s
	
	NMInequalityStructConvert( select, aValue, sValue, nValue, s )
	
	return NMStatsInequality( wName = wName, greaterThan = s.greaterThan, lessThan = s.lessThan, setName = setName, deprecation = 1 )
	
End // NMStats2SortWave

//****************************************************************

Function /S NMStatsComparisonOperatorCall()

	NMDeprecatedFatalError( "NMStatsRelationalOperator" )

	return "" // NOT FUNCTIONAL

End // NMStatsComparisonOperatorCall

//****************************************************************

Function /S NMStatsComparisonOperator( wName, select, aValue, sValue, nValue, setName )
	String wName
	Variable select
	Variable aValue
	Variable sValue
	Variable nValue
	String setName
	
	STRUCT NMInequalityStructOld s
	
	NMInequalityStructConvert( select, aValue, sValue, nValue, s )
	
	return NMStatsInequality( wName = wName, greaterThan = s.greaterThan, lessThan = s.lessThan, setName = setName, deprecation = 1 )
	
End // NMStatsComparisonOperator

//****************************************************************

Function /S StatsHisto( wName )
	String wName
	
	NMDeprecatedAlert( "NMStatsHistogram" )
	
	return NMStatsHistogram( wName = wName )
	
End // StatsHisto

//****************************************************************

Function /S NMStats2Histogram( wName, binWidth )
	String wName
	Variable binWidth
	
	NMDeprecatedAlert( "MStatsHistogram" )
	
	return NMStatsHistogram( wName = wName, binWidth = binWidth )
	
End // NMStats2Histogram

//****************************************************************

Function /S Stats2WSelectDefault()

	NMDeprecatedFatalError( "" )
	
	return "" // NOT FUNCTIONAL

End // Stats2WSelectDefault

//****************************************************************

Function /S StatsPlotCall()

	NMDeprecatedFatalError( "NMStatsPlot" )

	return "" // NOT FUNCTIONAL

End // StatsPlotCall

//****************************************************************

Function /S StatsPlot( wName )
	String wName
	
	NMDeprecatedAlert( "NMStatsPlot" )
	
	return NMStatsPlot( wList = wName )
	
End // StatsPlot

//****************************************************************

Function /S NMStats2PlotCall()

	NMDeprecatedFatalError( "NMStatsPlot" )

	return "" // NOT FUNCTIONAL

End // NMStats2PlotCall

//****************************************************************

Function /S NMStats2Plot( waveNameY, waveNameX )
	String waveNameY
	String waveNameX
	
	NMDeprecatedAlert( "NMStatsPlot" )
	
	return NMStatsPlot( wList = waveNameY, xWave = waveNameX )
	
End // NMStats2Plot

//****************************************************************

Function /S StatsDeleteNANsCall()

	NMDeprecatedFatalError( "" )

	return "" // NOT FUNCTIONAL

End // StatsDeleteNANsCall

//****************************************************************

Function /S StatsDeleteNANs( wName )
	String wName

	NMDeprecatedFatalError( "" )
	
	//SetNMStatsVar( "WaveLengthFormat", 1 ) // USE THIS FLAG INSTEAD
	
	return "" // NOT FUNCTIONAL
	
End // StatsDeleteNANs

//****************************************************************

Function /S StatsWavesKillCall()

	NMDeprecatedFatalError( "NMStatsSubfolderClear" )
	
	return "" // NOT FUNCTIONAL

End // StatsWavesKillCall

//****************************************************************

Function /S StatsWavesKill( select )
	String select
	
	NMDeprecatedAlert( "NMStatsSubfolderClear" )
	
	return NMStatsSubfolderClear( subfolder = "_selected_" )

End // StatsWavesKill

//****************************************************************

Function /S NMStats2FolderClearCall()

	NMDeprecatedFatalError( "NMStatsSubfolderClear" )
	
	return "" // NOT FUNCTIONAL
	
End // NMStats2FolderClearCall

//****************************************************************

Function /S NMStats2FolderClear( subfolder )
	String subfolder
	
	NMDeprecatedAlert( "NMStatsSubfolderClear" )
	
	return NMStatsSubfolderClear( subfolder = subfolder )
	
End // NMStats2FolderClear

//****************************************************************

Function /S NMStats2FolderKillCall()

	NMDeprecatedFatalError( "NMStatsSubfolderKill" )
	
	return "" // NOT FUNCTIONAL

End // NMStats2FolderKillCall

//****************************************************************

Function /S NMStats2FolderKill( subfolder )
	String subfolder
	
	NMDeprecatedAlert( "NMStatsSubfolderKill" )
	
	return NMStatsSubfolderKill( subfolder = subfolder )

End // NMStats2FolderKill

//****************************************************************

Function /S StatsStabilityCall()

	NMDeprecatedAlert( "NMStats2StabilityCall" )

	return NMStats2StabilityCall()

End // StatsStabilityCall

//****************************************************************

Function /S NMStability( wName, bgnPnt, endPnt, minArray, sig, win2Frac )
	String wName
	Variable bgnPnt
	Variable endPnt
	Variable minArray
	Variable sig
	Variable win2Frac
	
	NMDeprecatedAlert( "NMStabilityRankOrderTest" )
	
	String setName = ""
	
	return NMStabilityRankOrderTest( wName, bgnPnt, endPnt, minArray, sig, win2Frac, setName )
	
End // NMStability

//****************************************************************

Function KSTestCall()

	NMDeprecatedAlert( "NMKSTestCall" )
	
	return NMKSTestCall()

End // KSTestCall

//****************************************************************

Function KSTest(wName1, wName2, dsply)
	String wName1, wName2
	Variable dsply
	
	NMDeprecatedAlert( "NMKSTest" )
	
	return NMKSTest( wName1 = wName1, wName2 = wName2, noGraph = BinaryInvert( dsply ) )

End // KSTest

//****************************************************************

Function /S NMOrderWavesPref()

	NMDeprecatedAlert( "NMStrGet" )

	return NMStrGet( "OrderWavesBy" )

End // NMOrderWavesPref()

//****************************************************************

Function NMOrderWavesPrefSet( order )
	String order
	
	NMDeprecatedAlert( "NMSet" )
	
	return NMSet( OrderWavesBy = order )
	
End // NMOrderWavesPrefSet

//****************************************************************

Function /S WaveListOfSize( wavesize, matchStr )
	Variable wavesize
	String matchStr
	
	NMDeprecatedAlert( "WaveList" )
	
	String optionsStr = NMWaveListOptions( waveSize, 0 )
	
	return WaveList( matchStr, ";", optionsStr )

End // WaveListOfSize

//****************************************************************

Function /S WaveListFolder( folder, matchStr, separatorStr, optionsStr )
	String folder
	String matchStr, separatorStr, optionsStr
	
	NMDeprecatedAlert( "NMFolderWaveList" )
	
	return NMFolderWaveList( folder, matchStr, separatorStr, optionsStr, 0 )
	
End // WaveListFolder

//****************************************************************

Function /S WaveListText0()

	NMDeprecatedAlert( "" )

	return "Text:0"
	
End // WaveListText0

//****************************************************************

Function /S NMCopyWavesCall()

	return NMMainCall( "Copy", "", deprecation = 1 )

End // NMCopyWavesCall

//****************************************************************

Function /S NMCopyWaves( newPrefix, xbgn, xend, options )
	String newPrefix
	Variable xbgn, xend
	Variable options
	
	Variable copySets, selectNewPrefix
	 
	if ( ( options & 2^0 ) != 0 )
		selectNewPrefix = 1 // NOT USED
	endif
	
	if ( ( options & 2^1 ) != 0 )
		copySets = 1
	endif
	
	return NMMainDuplicate( xbgn = xbgn, xend = xend, newPrefix = newPrefix, copySets = copySets, deprecation = 1 )
	
End // NMCopyWaves

//****************************************************************

Function /S CopyWaves( newPrefix, xbgn, xend, wList )
	String newPrefix
	Variable xbgn, xend
	String wList
	
	return NMDuplicate( wList, xbgn = xbgn, xend = xend, newPrefix = newPrefix, deprecation = 1 )
	
End // CopyWaves

//****************************************************************

Function /S CopyAllWavesTo( fromFolder, toFolder, alert )
	String fromFolder, toFolder
	Variable alert // NOT USED, see overwrite flag
	
	String wList = "_ALL_"
	
	return NMDuplicate( wList, folder = fromFolder, toFolder = toFolder, overwrite = 0, deprecation = 1 )
	
End // CopyAllWavesTo

//****************************************************************

Function /S CopyWavesTo( fromFolder, toFolder, newPrefix, xbgn, xend, wList, alert )
	String fromFolder
	String toFolder
	String newPrefix
	Variable xbgn, xend
	String wList
	Variable alert // NOT USED, see overwrite flag
	
	return NMDuplicate( wList, folder = fromFolder, xbgn = xbgn, xend = xend, toFolder = toFolder, newPrefix = newPrefix, overwrite = 0, deprecation = 1 )
	
End // CopyWavesTo

//****************************************************************

Function /S NMCopyWavesToCall()
	
	return NMMainCall( "Copy", "", deprecation = 1 )
	
End // NMCopyWavesToCall

//****************************************************************

Function /S NMCopyWavesTo( toFolder, newPrefix, xbgn, xend, alert, options )
	String toFolder
	String newPrefix
	Variable xbgn, xend
	Variable alert
	Variable options
	
	Variable copySets, selectNewPrefix
	 
	if ( ( options & 2^0 ) != 0 )
		selectNewPrefix = 1 // NOT USED
	endif
	
	if ( ( options & 2^1 ) != 0 )
		copySets = 1
	endif
	
	return NMMainDuplicate( xbgn = xbgn, xend = xend, toFolder = toFolder, newPrefix = newPrefix, copySets = copySets, deprecation = 1 )
	
End // NMCopyWavesTo

//****************************************************************

Function /S RenameWavesx( findStr, repStr, wList )
	String findStr
	String repStr
	String wList
	
	return NMRenameWavesSafely( findStr, repStr, wList, deprecation = 1 )

End // RenameWaves

//****************************************************************

Function /S RenumberWaves( fromNum, wList )
	Variable fromNum
	String wList
	
	return NMRenumberWavesSafely( fromNum = fromNum, wList = wList, deprecation = 1 )
	
End // RenumberWaves

//****************************************************************

Function /S DeleteWaves( wList )
	String wList
	
	return NMKillWaves( wList, deprecation = 1 )
	
End // DeleteWaves

//****************************************************************

Function /S NMScaleByNumCall()

	return NMMainCall( "Scale By Num", "", deprecation = 1 )

End // NMScaleByNumCall

//****************************************************************

//Function /S NMScaleByNum( algorithm, num ) // name is used in NM_Utility
//	String algorithm
//	Variable num
	
//	algorithm += num2str( num )
//	
//	return NMMainScaleByNum( algorithm = algorithm, deprecation = 1 )

//End // NMScaleByNum

//****************************************************************

Function /S NMScaleWaveCall()

	return NMMainCall( "Scale By Num", "", deprecation = 1 )

End // NMScaleWaveCall

//****************************************************************

Function /S NMScaleWave( op, factor, xbgn, xend )
	String op
	Variable factor
	Variable xbgn, xend
	
	return NMMainScale( op = op, factor = factor, xbgn = xbgn, xend = xend, deprecation = 1 )
	
End // NMScaleWave

//****************************************************************

Function /S ScaleByNum( op, factor, wList )
	String op
	Variable factor
	String wList
	
	return NMScale( op, wList, factor = factor, deprecation = 1 )

End // ScaleByNum

//****************************************************************

Function /S ScaleWave( op, factor, xbgn, xend, wList )
	String op
	Variable factor
	Variable xbgn, xend
	String wList
	
	return NMScale( op, wList, factor = factor, xbgn = xbgn, xend = xend, deprecation = 1 )

End // ScaleWave

//****************************************************************

Function /S NMScaleWaves( op, factor, xbgn, xend, wList )
	String op
	Variable factor
	Variable xbgn, xend
	String wList
	
	return NMScale( op, wList, factor = factor, xbgn = xbgn, xend = xend, deprecation = 1 )
	
End // NMScaleWaves

//****************************************************************

Function /S ScaleByWave( op, wavePntByPnt, wList )
	String op
	String wavePntByPnt
	String wList
	
	return NMScale( op, wList, wavePntByPnt = wavePntByPnt, deprecation = 1 )
	
End // ScaleByWave

//****************************************************************

Function /S NMScaleByWaveCall()

	return NMMainCall( "Scale By Wave", "", deprecation = 1 )

End // NMScaleByWaveCall

//****************************************************************

Function /S NMScaleByWave( method, op, scaleWaveName )
	Variable method 
	String op
	String scaleWaveName
	
	if ( method == 1 )
		return NMMainScale( op = op, waveOfFactors = scaleWaveName, deprecation = 1 )
	elseif ( method == 2 )
		return NMMainScale( op = op, wavePntByPnt = scaleWaveName, deprecation = 1 )
	endif
	
End // NMScaleByWave

//****************************************************************

Function /S NMYUnitsChangeCall()

	return NMMainCall( "Rescale", "", deprecation = 1 )

End // NMYUnitsChangeCall

//****************************************************************

Function /S NMYUnitsChange( channel, oldUnits, newUnits, scale )
	Variable channel
	String oldUnits, newUnits
	Variable scale
	
	String chanSelect = ChanNum2Char( ChanNumCheck( channel ) )
	
	return NMMainRescale( chanSelectList = chanSelect, oldUnits = oldUnits, newUnits = newUnits, scale = scale, deprecation = 1 )
	
End // NMYUnitsChange

//****************************************************************

Function /S ReverseWaves( wList )
	String wList

	return NMReverse( wList, deprecation = 1 )
	
End // ReverseWaves

//****************************************************************
//****************************************************************

Function /S SortWavesByKeyWave( sortKeyWave, wList )
	String sortKeyWave
	String wList
	
	return NMSort( sortKeyWave, wList, deprecation = 1 )
	
End // SortWavesByKeyWave

//****************************************************************

Function /S BreakWave( wName, outPrefix, npnts )
	String wName
	String outPrefix
	Variable npnts
	
	if ( WaveExists( $wName ) == 0 )
		return ""
	endif
	
	Variable chanNum = -1
	Variable xbgn = -inf
	Variable xend = inf
	Variable splitWaveLength = npnts * deltax( $wName )

	return NMSplitWave( wName, outPrefix, chanNum, xbgn, xend, splitWaveLength, deprecation = 1 )

End // BreakWave

//****************************************************************

//Function /S SplitWave( wName, outPrefix, chanNum, npnts ) // name conflict with Igor function
	//String wName
	//String outPrefix
	//Variable chanNum
	//Variable npnts
	
	//Variable xbgn = -inf
	//Variable xend = inf
	//Variable splitWaveLength = npnts * deltax( $wName )
	
	//return NMSplitWave( wName, outPrefix, chanNum, xbgn, xend, splitWaveLength, deprecation = 1 )
	
//End // SplitWave

//****************************************************************

Function /S NMEventsClip( positiveEvents, eventFindLevel, xwinBeforeEvent, xwinAfterEvent, wList [ waveOfEventTimes, clipValue ] )
	Variable positiveEvents
	Variable eventFindLevel
	Variable xwinBeforeEvent
	Variable xwinAfterEvent
	String wList
	String waveOfEventTimes
	Variable clipValue
	
	if ( ParamIsDefault( waveOfEventTimes ) )
		if ( ParamIsDefault( clipValue ) )
			return NMClipEvents( xwinBeforeEvent, xwinAfterEvent, wList, eventFindLevel = eventFindLevel, positiveEvents = positiveEvents, deprecation = 1 )
		else
			return NMClipEvents( xwinBeforeEvent, xwinAfterEvent, wList, eventFindLevel = eventFindLevel, positiveEvents = positiveEvents, clipValue = clipValue, deprecation = 1 )
		endif
	else
		if ( ParamIsDefault( clipValue ) )
			return NMClipEvents( xwinBeforeEvent, xwinAfterEvent, wList, waveOfEventTimes = waveOfEventTimes, deprecation = 1 )
		else
			return NMClipEvents( xwinBeforeEvent, xwinAfterEvent, wList, waveOfEventTimes = waveOfEventTimes, clipValue = clipValue, deprecation = 1 )
		endif
	endif
	
End // NMEventsClip

//****************************************************************

Function /S BlankWaves( waveOfEventTimes, xwinBeforeEvent, xwinAfterEvent, blankValue, wList )
	String waveOfEventTimes
	Variable xwinBeforeEvent
	Variable xwinAfterEvent
	Variable blankValue
	String wList
	
	return NMClipEvents( xwinBeforeEvent, xwinAfterEvent, wList, waveOfEventTimes = waveOfEventTimes, clipValue = blankValue, deprecation = 1 )
	
End // BlankWaves

//****************************************************************

Function /S NormWaves( fxn2, xbgn2, xend2, xbgn1, xend1, wList )
	String fxn2
	Variable xbgn2, xend2
	Variable xbgn1, xend1
	String wList
	
	Variable avgWin2
	
	STRUCT NMNormalizeStruct n
	
	n.fxn1 = "avg"
	n.xbgn1 = xbgn1
	n.xend1 = xend1
	n.minValue = 0
	
	if ( StringMatch( fxn2[ 0, 5 ], "MaxAvg" ) )
		fxn2 = "MaxAvg"
		avgWin2 = str2num( fxn2[ 6, inf ] )
	endif 
	
	n.fxn2 = fxn2
	n.avgWin2 = avgWin2
	n.xbgn2 = xbgn2
	n.xend2 = xend2
	n.maxValue = 1
	
	return NMNormalize( wList, n = n, deprecation = 1 )

End // NormWaves

//****************************************************************

Function /S NormalizeWaves( fxn1, xbgn1, xend1, fxn2, xbgn2, xend2, wList )
	String fxn1
	Variable xbgn1, xend1
	String fxn2
	Variable xbgn2, xend2
	String wList
	
	Variable avgWin1, avgWin2
	
	STRUCT NMNormalizeStruct n
	
	if ( StringMatch( fxn1[ 0, 5 ], "MinAvg" ) )
		fxn1 = "MinAvg"
		avgWin1 = str2num( fxn1[ 6, inf ] )
	endif 
	
	n.fxn1 = fxn1
	n.avgWin1 = avgWin1
	n.xbgn1 = xbgn1
	n.xend1 = xend1
	n.minValue = 0
	
	if ( StringMatch( fxn2[ 0, 5 ], "MaxAvg" ) )
		fxn2 = "MaxAvg"
		avgWin2 = str2num( fxn2[ 6, inf ] )
	endif 
	
	n.fxn2 = fxn2
	n.avgWin2 = avgWin2
	n.xbgn2 = xbgn2
	n.xend2 = xend2
	n.maxValue = 1
	
	return NMNormalize( wList, n = n, deprecation = 1 )
	
End // NormalizeWaves

//****************************************************************

Function /S AvgWaves( wList )
	String wList
	
	return NMMatrixStats( wList, truncateToCommonXScale = 1, deprecation = 1 )

End // AvgWaves

//****************************************************************

Function /S AvgWavesPntByPnt( wList )
	String wList
	
	return NMMatrixStats( wList, truncateToCommonXScale = 0, deprecation = 1 )

End // AvgWavesPntByPnt

//****************************************************************

Function /S AvgChanWaves( chanNum, wList )
	Variable chanNum
	String wList
	
	return NMMatrixStats( wList, chanTransforms = chanNum, truncateToCommonXScale = 1, deprecation = 1 )

End // AvgChanWaves

//****************************************************************

Function /S SumWaves( wList )
	String wList

	return NMMatrixStats( wList, truncateToCommonXScale = 1, deprecation = 1 )

End // SumWaves

//****************************************************************

Function /S SumChanWaves( chanNum, wList )
	Variable chanNum
	String wList
	
	return NMMatrixStats( wList, chanTransforms = chanNum, truncateToCommonXScale = 1, deprecation = 1 )

End // SumChanWaves

//****************************************************************

Function /S Make2DWave( wList )
	String wList
	
	return NMMatrixStats( wList, saveMatrix = 1, deprecation = 1 )

End // Make2DWave

//****************************************************************

Function /S NMWavesStatistics( wList, chanTransforms, ignoreNANs, truncateToCommonXScale, interpToSameDX, saveMatrix )
	String wList
	Variable chanTransforms
	Variable ignoreNANs
	Variable truncateToCommonXScale
	Variable interpToSameDX // NOT USED, does automatically
	Variable saveMatrix
	
	return NMMatrixStats( wList, chanTransforms = chanTransforms, ignoreNANs = ignoreNANs, truncateToCommonXScale = truncateToCommonXScale, saveMatrix = saveMatrix, deprecation = 1 )
	
End // NMWavesStatistics

//****************************************************************

Function CopyWaveValues( fromFolder, toFolder, wList, fromOffset, toOffset )
	String fromFolder
	String toFolder
	String wList // wave list ( seperator ";" )
	Variable fromOffset
	Variable toOffset
	
	NMDeprecatedFatalError( "CopyWavesTo" )
	
	return NaN

End // CopyWaveValues

//****************************************************************

Function /S FindSlope( xbgn, xend, wName )
	Variable xbgn, xend 
	String wName
	
	return NMLinearRegression( wName, xbgn = xbgn, xend = xend, deprecation = 1 )
	
End // FindSlope

//****************************************************************

Function /S FindMaxCurvatures( xbgn, xend, wName )
	Variable xbgn, xend // x-axis window begin and end, use ( -inf, inf ) for all
	String wName // wave name
	
	return NMMaxCurvatures( wName, xbgn = xbgn, xend = xend, deprecation = 1 )
	
End // FindMaxCurvatures

//****************************************************************

Function FindLevelPosNeg( tbgn, tend, level, direction, wName )
	Variable tbgn
	Variable tend
	Variable level
	String direction
	String wName
	
	NMDeprecatedAlert( "FindLevel /EDGE" )
	
	strswitch( direction )
	
		case "+":
			FindLevel /EDGE=1/Q/R=( tbgn, tend ) $wname, level
			break
			
		case "-":
			FindLevel /EDGE=2/Q/R=( tbgn, tend ) $wname, level
			break
			
		default:
			return Nan
			
	endswitch
	
	return V_LevelX

End // FindLevelPosNeg

//****************************************************************

Function WaveCountOnes( wname )
	String wname
	
	NMDeprecatedAlert( "WaveCountValue" )

	return WaveCountValue( wname, 1 )

End // WaveCountOnes

//****************************************************************

Function DeleteNANs( wName, yname, xflag ) 
	String wName
	String yname
	Variable xflag
	
	NMDeprecatedFatalError( "WaveTransform" )
	
	return NaN // NOT FUNCTIONAL

End // DeleteNANs

//****************************************************************

Function NMSortWave( wName, dName, select, aValue, sValue, nValue )
	String wName
	String dName
	Variable select
	Variable aValue, sValue, nValue
	
	Variable binaryOutput = 1
	
	STRUCT NMInequalityStructOld s
	
	NMInequalityStructConvert( select, aValue, sValue, nValue, s )
	
	if ( !WaveExists( $wName ) )
		return -1
	endif
		
	Duplicate /O $wName $dName
	
	Wave wtemp = $wName
	Wave dtemp = $dName
	
	if ( ( numtype( s.greaterThan ) == 0 ) || ( numtype( s.lessThan ) == 0 ) )
		dtemp = NMInequality( wtemp, greaterThan = s.greaterThan, lessThan = s.lessThan, binaryOutput = binaryOutput, deprecation = 1 )
	else
		dtemp = NaN
	endif
	
	return 0
	
End // NMSortWave

//****************************************************************

Function NMComparisonOperator( wName, dName, select, aValue, sValue, nValue )
	String wName
	String dName
	Variable select
	Variable aValue
	Variable sValue
	Variable nValue
	
	Variable binaryOutput = 1
	
	STRUCT NMInequalityStructOld s
	
	NMInequalityStructConvert( select, aValue, sValue, nValue, s )
	
	if ( !WaveExists( $wName ) )
		return -1
	endif
		
	Duplicate /O $wName $dName
	
	Wave wtemp = $wName
	Wave dtemp = $dName
	
	if ( ( numtype( s.greaterThan ) == 0 ) || ( numtype( s.lessThan ) == 0 ) )
		dtemp = NMInequality( wtemp, greaterThan = s.greaterThan, lessThan = s.lessThan, binaryOutput = binaryOutput, deprecation = 1 )
	else
		dtemp = NaN
	endif
	
	return 0
	
End // NMComparisonOperator

//****************************************************************

Function /S RemoveStrEndSpace( istring )
	String istring
	Variable icnt
	
	NMDeprecatedAlert( "RemoveEnding" )
	
	return RemoveEnding( istring, " " )

End // RemoveStrEndSpace

//****************************************************************

Function /S StringReplace( inStr, replaceThisStr, withThisStr )
	String inStr
	String replaceThisStr
	String withThisStr
	
	NMDeprecatedAlert( "ReplaceString" )
	
	return ReplaceString( replaceThisStr, inStr, withThisStr )

End // StringReplace

//****************************************************************

Function /S NMReplaceChar( replaceThisStr, inStr, withThisStr )
	String replaceThisStr
	String inStr
	String withThisStr
	
	NMDeprecatedAlert( "ReplaceString" )
	
	return ReplaceString( replaceThisStr, inStr, withThisStr )
	
End // NMReplaceChar

//****************************************************************

Function StrSearchLax( str, findThisStr, start )
	String str
	String findThisStr
	Variable start
	
	NMDeprecatedAlert( "strsearch" )
	
	return strsearch( str, findThisStr, start, 2 )

End // StrSearchLax

//****************************************************************

Function /S ReverseList( listStr, listSepStr )
	String listStr, listSepStr
	
	NMDeprecatedAlert( "NMReverseList" )
	
	return NMReverseList( listStr, listSepStr )
	
End // ReverseList

//****************************************************************

Function /S RemoveListFromList( itemList, listStr, listSepStr )
	String itemList, listStr, listSepStr
	
	NMDeprecatedAlert( "RemoveFromList" )

	return RemoveFromList( itemList, listStr, listSepStr )

End // RemoveListFromList

//****************************************************************

Function WhichListItemLax( itemStr, listStr, listSepStr )
	String itemStr, listStr, listSepStr
	
	NMDeprecatedAlert( "WhichListItem" )
	
	Variable startIndex = 0
	Variable matchCase = 0
	
	return WhichListItem( itemStr , listStr , listSepStr, startIndex, matchCase )
	
End // WhichListItemLax

//****************************************************************

Function /S ChangeListSep( strList, listSepStr )
	String strList
	String listSepStr
	
	NMDeprecatedAlert( "ReplaceString" )
	
	strswitch( listSepStr )
		case ";":
			return ReplaceString( ",", strList, ";" )
		case ",":
			return ReplaceString( ";", strList, "," )
	endswitch
	
	return ""
	
End // ChangeListSep

//****************************************************************

Function /S GetListItems( matchStr, strList, listSepStr )
	String matchStr
	String strList
	String listSepStr
	
	NMDeprecatedAlert( "ListMatch" )
	
	return ListMatch( strList, matchStr, listSepStr )

End // GetListItems

//****************************************************************

Function /S MatchStrList( strList, matchStr )
	String strList
	String matchStr
	
	NMDeprecatedAlert( "ListMatch" )
	
	return ListMatch( strList, matchStr, ";" )
	
End // MatchStrList

//****************************************************************

Function /S NMCmdList( strList, varList )
	String strList, varList
	
	NMDeprecatedAlert( "NMCmdStr" )
	
	return NMCmdStr( strList, varList )

End // NMCmdList

//****************************************************************

Function /S EPSCDF()

	return "root:Packages:NeuroMatic:EPSC:"
	
End // EPSCDF()

//****************************************************************

Function /S EventDF()

	return "root:Packages:NeuroMatic:Event:"
	
End // EventDF

//****************************************************************

Function /S FitDF()

	return "root:Packages:NeuroMatic:Fit:"
	
End // FitDF

//****************************************************************

Function /S MainDF()

	return "root:Packages:NeuroMatic:Main:"
	
End // MainDF

//****************************************************************

Function /S NMDF()

	return "root:Packages:NeuroMatic:"
	
End // NMDF

//****************************************************************

Function /S SpikeDF()

	return "root:Packages:NeuroMatic:Spike:"
	
End // SpikeDF

//****************************************************************

Function /S StatsDF()

	return "root:Packages:NeuroMatic:Stats:"
	
End // StatsDF

//****************************************************************

Function NMPanelWidth()

	return NMPanelWidth

End // NMPanelWidth

//****************************************************************

Function NMPanelHeight()

	return NMPanelHeight

End // NMPanelHeight

//****************************************************************

Function NMPanelTabY()

	return NMPanelTabY

End // NMPanelTabY

//****************************************************************

Function NMPanelFsize()

	return NMPanelFsize

End // NMPanelFsize

//****************************************************************

Function /S EventPrefix( objName )
	String objName
	
	NMDeprecatedAlert( "NMTabPrefix_Event" )
	
	return NMTabPrefix_Event() + objName
	
End // EventPrefix

//****************************************************************

Function /S FitPrefix( varName )
	String varName
	
	NMDeprecatedAlert( "NMTabPrefix_Fit" )
	
	return NMTabPrefix_Fit() + varName
	
End // FitPrefix

//****************************************************************

Function /S MainPrefix( objName )
	String objName
	
	NMDeprecatedAlert( "NMTabPrefix_Main" )
	
	return NMTabPrefix_Main() + objName
	
End // MainPrefix

//****************************************************************

Function /S SpikePrefix( objName )
	String objName
	
	NMDeprecatedAlert( "NMTabPrefix_Spike" )
	
	return NMTabPrefix_Spike() + objName
	
End // SpikePrefix

//****************************************************************

Function /S StatsPrefix( objName )
	String objName
	
	NMDeprecatedAlert( "NMTabPrefix_Stats" )
	
	return NMTabPrefix_Stats() + objName
	
End // StatsPrefix

//****************************************************************

Function AutoEvent()

	NMDeprecatedAlert( "NMEventAuto" )

	return NMEventAuto()

End // AutoEvent

//****************************************************************

Function AutoFit()

	NMDeprecatedAlert( "NMFitAuto" )

	return NMFitAuto()

End // AutoFit

//****************************************************************

//Function AutoSpike() // function name conflicts with Spike config variable

	//NMDeprecatedAlert( "NMSpikeAuto" )

	//return NMSpikeAuto()

//End // AutoSpike

//****************************************************************

Function NMAutoStats()

	NMDeprecatedAlert( "NMStatsAuto" )

	return NMStatsAuto()

End // NMAutoStats

//****************************************************************
