# Supplementary material for: NeuroMatic: An Integrated Open-Source Software Toolkit for Acquisition, Analysis and Simulation of Electrophysiological Data
Source: Front Neuroinform. 2018 Apr 4;12:14. doi: 10.3389/fninf.2018.00014 (PMC5893720; doi:10.3389/fninf.2018.00014)
Supplement: Supplementary file 2 [file DataSheet2.zip › NeuroMatic_v3_0b/NM_StatsTabKolmogorov.ipf]

#pragma rtGlobals=3		// Use modern global access method and strict wave access.
#pragma hide = 1

//****************************************************************
//****************************************************************
//
//	NeuroMatic: data aquisition, analyses and simulation software that runs with the Igor Pro environment
//	Copyright (C) 2017 Jason Rothman
//
//    This program is free software: you can redistribute it and/or modify
//    it under the terms of the GNU General Public License as published by
//    the Free Software Foundation, either version 3 of the License, or
//    (at your option) any later version.
//
//    This program is distributed in the hope that it will be useful,
//    but WITHOUT ANY WARRANTY; without even the implied warranty of
//    MERCHANTABILITY or FITNESS FOR A PARTICULAR PURPOSE.  See the
//    GNU General Public License for more details.
//
//    You should have received a copy of the GNU General Public License
//    along with this program.  If not, see <https://www.gnu.org/licenses/>.
//
//	Contact Jason@ThinkRandom.com
//	www.NeuroMatic.ThinkRandom.com
//
//****************************************************************
//****************************************************************
//
//	Kolmogorov-Smirnov Test
//
//	Original Igor code from Dr. Angus Silver
//	Department of Physiology, University College London
//	Based on Numerical Recipes
//
//	This macro impliments the Kolmogorov-Smirnov 
//	test for two sets of unbinned, unsorted data. The 
//	test finds the maximum value of the absolute 
//	difference D between two cumulative distributions. 
//	This implimentation outputs a global variable for 
//	the absolute difference (ST_KSd) and the probability 
//	that D is significant (ST_KSprob).
//
//****************************************************************
//****************************************************************

Function NMKSTestCall()

	String df = NMStatsDF
	
	CheckNMPackage("Stats", 1) // create Stats folder if necessary
	
	String wName1 = StrVarOrDefault(df+"KSwname1", "")
	String wName2 = StrVarOrDefault(df+"KSwname2", "")
	Variable dsply = 1 + NumVarOrDefault(df+"KSdsply", 1)
	
	Prompt wName1,"select first data wave:",popup, Wavelist("*", ";", "Text:0")
	Prompt wName2,"select second data wave for comparison:",popup, Wavelist("*", ";", "Text:0")
	Prompt dsply,"display cumulative distributions?",popup,"no;yes"
	
	DoPrompt "Kolmogorov-Smirnov Test For Significant Difference", wName1, wName2, dsply
	
	if (V_flag == 1)
		return 0 // cancel
	endif
	
	dsply -= 1
	
	SetNMstr(df+"KSwname1", wName1)
	SetNMstr(df+"KSwname2", wName1)
	SetNMvar(df+"KSdsply", dsply)
	
	return NMKSTest(wName1 = wName1, wName2 = wName2, noGraph = BinaryInvert( dsply ), history = 1 )

End // NMKSTestCall

//****************************************************************
//****************************************************************
//****************************************************************

Function NMKSTest( [ folder, wName1, wName2, noGraph, history ] )
	String folder // data folder
	String wName1, wName2 // input wave names
	Variable noGraph // (0 ) display output graph ( 1 ) no graph
	Variable history
	
	Variable j1, j2, d1, d2, dt, en, fn1, fn2, npnts1, npnts2
	String message, vlist = "", df = NMStatsDF
	
	String tName1 = df + "KSTestWName1"
	String tName2 = df + "KSTestWName2"
	
	if ( ParamIsDefault( folder ) )
		folder = ""
	else
		vlist = NMCmdStrOptional( "folder", folder, vlist )
	endif
	
	if ( !DataFolderExists( folder ) )
		NM2Error( 30, "folder", folder )
	endif
	
	if ( ParamIsDefault( wName1 ) )
		wName1 = ""
	else
		vlist = NMCmdStrOptional( "wName1", wName1, vlist )
	endif
	
	if ((WaveExists($folder+wName1) == 0) || (WaveType($folder+wName1) == 0))
		return NM2Error( 1, "wName1", wName1 )
	endif
	
	if ( ParamIsDefault( wName2 ) )
		wName2 = ""
	else
		vlist = NMCmdStrOptional( "wName2", wName2, vlist )
	endif
	
	if ((WaveExists($folder+wName2) == 0) || (WaveType($folder+wName2) == 0))
		return NM2Error( 1, "wName2", wName2 )
	endif
	
	if ( ParamIsDefault( noGraph ) )
		noGraph = 0
	else
		vlist = NMCmdNumOptional( "noGraph", noGraph, vlist )
	endif
	
	if ( history )
		NMCommandHistory( vlist )
	endif
	
	Duplicate /O $folder+wName1 $tName1
	Duplicate /O $folder+wName2 $tName2
	
	Wave temp1 = $tName1
	Wave temp2 = $tName2
	
	Variable /G ST_KSd = 0, ST_KSprob = 0
	
	npnts1 = numpnts(temp1)
	npnts2 = numpnts(temp2)
	
	Sort temp1 temp1
	Sort temp2 temp2
	
	WaveStats /Q/Z temp1
	npnts1 = V_npnts
	
	Redimension /N=(npnts1) temp1 // remove Nans
	
	WaveStats /Q/Z temp2
	npnts2 = V_npnts
	
	Redimension /N=(npnts2) temp2 // remove Nans
	
	Do
	
		d1 = temp1[j1]
		d2 = temp2[j2]
		
		if (d1 <= d2)
			fn1 = j1/npnts1
			j1 += 1
		endif
		
		if (d2 <= d1)
			fn2 = j2/npnts2
			j2 += 1
		endif
		
		dt = abs(fn2-fn1)
		
		if (dt > ST_KSd)
			ST_KSd = dt
		endif
		
	While ((j1 < npnts1) && (j2 < npnts2))
	
	en = sqrt((npnts1*npnts2)/(npnts1+npnts2))
	
	ST_KSprob = KSprob(ST_KSd*(en + 0.12 + (0.11/en)))
	
	//ST_KSd = ((round(ST_KSd*(10^(pres)))/(10^(pres))))
	//ST_KSprob=((round(prob*(10^(pres)))/(10^(pres))))
	
	if (ST_KSprob <= 0.05)
		message="The two data sets are probably from different populations"
	else
		message="The two data sets are probably from the same population"
	endif
	
	//NMHistory( "Kolmogorov-Smirnov Test" )
	//NMHistory( "wave #1 = " + folder + wName1 )
	//NMHistory( "wave #2 = " + folder + wName2 )
	NMHistory( "Difference = " + num2str( ST_KSd ) )
	NMHistory( "Probability = " + num2str( ST_KSprob ) )
	NMHistory( message )
	
	if ( !noGraph )
		KSPlotCumulatives( folder + wName1, folder + wName2 )
	endif
	
	KillWaves /Z $tName1
	KillWaves /Z $tName2
	
End // NMKSTest

//****************************************************************
//****************************************************************
//****************************************************************

Function KSprob(lambda) // Kolmogorov-Smirnov probability function
	Variable lambda
	
	Variable a2 = -2*lambda*lambda
	Variable j, tsum, term, termbf, fac = 2
	
	for (j = 1;j <= 100; j += 1)
	
		term = fac * exp(a2*j*j)
		tsum += term
		
		if ((abs(term) <= 0.001*termbf) || (abs(term) <= 1e-08*tsum))
			return tsum // stop summation
		endif
		
		fac = -fac
		termbf = abs(term)
		
	endfor
	
	return 1 // failed to converge
	
End // KSprob

//****************************************************************
//****************************************************************
//****************************************************************

Function KSPlotCumulatives(wName1, wName2 )
	String wName1, wName2
	String subfolder
	
	String oName1, oName2, soName1, soName2
	String df = NMStatsDF
	
	String swName1 = NMChild( wName1 )
	String swName2 = NMChild( wName2 )
	
	String SKresults, txt
	String xl = NMNoteLabel("y", wName1, "")
	String yl = "Relative Frequency"
	
	Variable overwrite = 1
	
	String gtitle = NMFolderListName("") + " : KS Cumulative Distributions"
	String gPrefix = swName1 + "_" + CurrentNMFolderPrefix() + "Kolmo"
	String gName = NextGraphName(gPrefix, -1, overwrite)
	
	Variable bins = 500 // number of bins in output cumulative waves
	
	Variable dKS = NumVarOrDefault("ST_KSd", -1)
	Variable KSprob = NumVarOrDefault("ST_KSprob", -1)
	
	String waveNamingFormat = StrVarOrDefault( df+"WaveNamingFormat", "prefix" )
	
	STRUCT Rect w
	
	NMOutputListsReset()
	
	if ((dKS == -1) || (KSprob == -1))
		Abort "Abort KSPlotCumulatives: Kolmogorov-Smirnov output variables ST_KSd and ST_KSprob do not exist."
	endif
	
	if ((WaveExists($wName1) == 0) || (WaveType($wName1) == 0))
		Abort "Abort KSPlotCumulatives: bad input wave 1."
	endif
	
	if ((WaveExists($wName2) == 0) || (WaveType($wName2) == 0))
		Abort "Abort KSPlotCumulatives: bad input wave 2."
	endif
	
	Variable chan = ChanNumGet(wName1)
	
	if ( StringMatch( waveNamingFormat, "prefix" ) == 1 )
		oName1 = NMAddPathNamePrefix( wName1, "KSprob_" )
		oName2 = NMAddPathNamePrefix( wName2, "KSprob_" )
		soName1 = "KSprob_" + swName1 
		soName2 = "KSprob_" + swName2
	else
		oName1 = wName1 + "_KSprob"
		oName2 = wName2 + "_KSprob"
		soName1 = swName1 + "_KSprob"
		soName2 = swName2 + "_KSprob"
	endif
	
	SKresults = "Kolmogorov-Smirnov Test"
	SKresults += NMCR + "\\s(" + soName1 + ") " + swName1 + NMCR + "\\s(" + soName2 + ") " + swName2
	SKresults += NMCR + " Difference = " + num2str(dKS) + NMCR + " Probability = " + num2str(KSprob)
	
	Dowindow /K $gName
	
	Make /O/N=4 params
	Make /O/N=(bins) $oName1, $oName2
	
	NMNoteType(oName1, "KSTest Probability", xl, yl, "_FXN_")
	NMNoteType(oName2, "KSTest Probability", NMNoteLabel("y", wName2, ""), yl, "_FXN_")
	
	Note $oName1, "KSTest Wave1:" + wName1
	Note $oName2, "KSTest Wave1:" + wName1
	
	Note $oName1, "KSTest Wave2:" + wName2
	Note $oName2, "KSTest Wave2:" + wName2
	
	Note $oName1, "KSTest D:" + num2str(dKS)
	Note $oName2, "KSTest D:" + num2str(dKS)
	
	Note $oName1, "KSTest Pks:" + num2str(KSprob)
	Note $oName2, "KSTest Pks:" + num2str(KSprob)
	
	if (KSprob <= 0.05)
		txt="different populations"
	else
		txt="same population"
	endif
	
	Note $oName1, "KSTest Results:" + txt
	Note $oName2, "KSTest Results:" + txt
	
	WaveStats /Q/Z $wName1
	params[0] = V_min-2
	params[1]=V_max+2
	
	WaveStats /Q/Z $wName2
	params[2] = V_min-2
	params[3]=V_max+2
	
	WaveStats /Q/Z params
	
	Histogram /B={V_min,((V_max-V_min)/bins),bins} $wName1, $oName1
	KSMakeCumulative(oName1)
	
	Histogram /B={V_min,((abs(V_max-V_min))/bins),bins} $wName2, $oName2
	KSMakeCumulative(oName2)
	
	Wave wtemp = $oName1
	
	WaveStats /Q/Z wtemp
	wtemp /= V_max // normalize
	
	Wave wtemp = $oName2
	
	WaveStats /Q/Z wtemp
	wtemp /= V_max // normalize
	
	NMWinCascadeRect( w )
	
	Display /K=(NMK())/N=$gName/W=(w.left,w.top,w.right,w.bottom) $oName1, $oName2 as gtitle
	Label /W=$gName bottom xl
	Label /W=$gName left yl
	ModifyGraph /W=$gName mode=3,marker($soName1)=8,marker($soName2)=6,rgb($soName2)=(0,0,0)
	Textbox /W=$gName /N=text2/F=0/A=LT SKresults
	
	SetNMstr( NMDF + "OutputWaveList", oName1 + ";" + oName2 + ";" )
	SetNMstr( NMDF + "OutputWinList", gName )
	
	//NMHistoryOutputWaves()
	NMHistoryOutputWindows()
	
	KillWaves /Z params
	
End // KSPlotCumulatives

//****************************************************************
//****************************************************************
//****************************************************************

Function KSMakeCumulative(inputwave)
	String inputwave

	Wave inwave = $inputwave
	
	Variable i, isum
	Variable npnts = numpnts($inputwave)
	
	Duplicate /O $inputwave tempculm
	
	for (i = 0; i < npnts;i += 1)
		isum += tempculm[i]
		inwave[i] = isum
	endfor
	
	KillWaves /Z tempculm
	
End // KSMakeCumulative

//****************************************************************
//****************************************************************
//****************************************************************
