# Supplementary material for: NeuroMatic: An Integrated Open-Source Software Toolkit for Acquisition, Analysis and Simulation of Electrophysiological Data
Source: Front Neuroinform. 2018 Apr 4;12:14. doi: 10.3389/fninf.2018.00014 (PMC5893720; doi:10.3389/fninf.2018.00014)
Supplement: Supplementary file 3 [file DataSheet3.ZIP]

Archive with 4 entries (4 files):
- nm19Nov2010c0_001_Search.pxp
- NM_Paper_Basics_StatsRT.ipf
- NM_Paper_Basics_StatsRT_ReadMe.txt
- nm19Nov2010c0_000_Search.pxp
