# Supplementary material for: NeuroMatic: An Integrated Open-Source Software Toolkit for Acquisition, Analysis and Simulation of Electrophysiological Data
Source: Front Neuroinform. 2018 Apr 4;12:14. doi: 10.3389/fninf.2018.00014 (PMC5893720; doi:10.3389/fninf.2018.00014)
Supplement: Supplementary file 3 [file DataSheet3.ZIP › NM_Paper_Basics_StatsRT.ipf]

#pragma rtGlobals=3		// Use modern global access method and strict wave access.

//****************************************************************
//****************************************************************
//
//	"NeuroMatic: an integrated open-source software toolkit for 
//	acquisition, analysis and simulation of electrophysiological data"
//
//	Code for WaveMetrics Igor Pro
//	By Jason Rothman ( Jason@ThinkRandom.com )
//	http://www.neuromatic.thinkrandom.com/
//		
//****************************************************************
//****************************************************************
//
//	Code to generate figures for NM paper
//		Figure 2. NM GUI (screen capture)
//		Figure 3. NM channel graph (screen capture)
//		Figure 4. Igor Data Browser / NM folder structure (screen capture)
//
//	Subjects:	NM GUI, Set1, Average, Stats rise-time analysis
//
//	How to generate Figures 2, 3 and 4:
//
//	1. Install NM by placing the NeuroMatic folder inside the Igor Procedures folder.
//
//	2. Start Igor. NM should initialize and create its GUI.
//
//	3. Open this Igor Procedure file NM_Paper_Basics_StatsRT.ipf and click "Compile".
//
//	4. Open the following data files (GUI/NM Folder Select/Open Data Files):
//
//		nm19Nov2010c0_000_Search.pxp
//		nm19Nov2010c0_001_Search.pxp
//	
//	5. Run macro "NM_Paper_Fig234_StatsRiseTime" (Igor Menu/Macros/NM_Paper_Fig234_StatsRiseTime)
//
//	6. Take screen captures of NM GUI (Figure 2), channel graph (Figure 3) and Igor Data Browser (Figure 4).
//
//****************************************************************
//****************************************************************

Static StrConstant NMfolder0 = "nm19Nov2010c0_000_Search"
Static StrConstant NMfolder1 = "nm19Nov2010c0_001_Search"

Static Constant displayWaveNum = 2
Static Constant moveWavesAndStrings = 0 // ( 0 ) no ( 1 ) yes, to replicate Figure 4
Static Constant error = -1

//****************************************************************
//****************************************************************

Macro NM_Paper_Fig234_StatsRiseTime() // this macro does it all

	Variable error = -1
	
	NMProgressCancel( reset = 1 )

	if ( ( NMP_StatsRT_Set1() == error ) || NMProgressCancel() )
		return error
	endif
	
	if ( NMP_StatsRT_ChanGraph() == error )
		return error
	endif
	
	if ( NMP_StatsRT_DataBrower() == error )
		return error
	endif
	
	return 0

End // NM_Paper_Fig234_StatsRiseTime

//****************************************************************
//****************************************************************

Function NMP_StatsRT_Set1() // compute Stats rise-time analysis

	String nName, gName = "ChanA"

	if ( !IsNMDataFolder( NMfolder1 ) )
		NMDoAlert( "Error: cannot locate data folder " + NMfolder1 )
		return error
	endif
	
	NMSet( tab="Main" )
	
	NMTabRemove( "Fit" )
	NMTabAdd( "Clamp", "" )
	
	NMSet( folder=NMfolder1 )
	NMSet( wavePrefix="Record" )
	NMChanXLabelSetAll( "ms" )
	NMMainBaseline( xbgn=0, xend=48 )
	NMGroupsSet( on=0 )
	
	NMSetsSet( setList="Set1", value=1, fromWave=0, toWave=37, skipWaves=1, clearFirst=1 )
	NMSetsSet( setList="Set1", value=0, waveNum=28 ) // failure, remove from Set1
	NMSetsSet( setList="SetX", value=1, waveNum=37 ) // put in SetX for display purposes only
	
	NMSet( waveSelect="Set1" )
	
	NMMainMatrixStats( selectList="avg;stdv;", ignoreNANs=1, truncateToCommonXScale=1, graph=1, graphInputs=0 )
	NMSet( wavePrefix="Avg_" ) // creates prefix subfolder, for display purposes only
	NMSet( wavePrefix="Record" ) // back to data
	NMChannelFilterSet( channel=0, smoothAlg="binomial", smoothNum=2 )
	
	if ( WinType( gName ) != 1 )
		NMDoAlert( "Error: cannot locate graph " + gName )
		return error
	endif
	
	SetAxis /W=$gName left -60,20
	SetAxis /W=$gName bottom 48,58
	NMChannelGraphSet( channel=0, autoscale=0 )
	NMStatsSet( win=0, transform="Off" )
	
	NMSet( tab="Stats" )
	NMStatsSet( winSelect=0 )
	NMStatsSet( win=0, fxn="RiseTime-", risePbgn=10, risePend=90 )
	NMStatsSet( win=0, xbgn=50.2 )
	NMStatsSet( win=0, xend=52.0 )
	NMStatsSet( win=0, filterFxn="binomial", filterNum=2 )
	NMStatsSet( win=0, transform="Off" )
	NMStatsSet( win=0, bsln=1, fxn="Avg", xbgn=48.2, xend=49.8, bslnSubtract=0 )
	NMStatsCompute( windowList="0", show=1, delay=0, tables=1, graphs=1, stats2=0 ) // All Waves
	
	NMSet( waveNum=displayWaveNum )
	
	nName = NMMainWaveNotes( toNotebook=1 )
	nName = StringFromList( 0, nName )
	
	MoveWindow /W=$nName 227.25,239.75,489,581
	
	return 0

End // NMP_StatsRT_Set1

//****************************************************************
//****************************************************************

Function NMP_StatsRT_ChanGraph()

	String gName = "ChanA"
	
	if ( !IsNMDataFolder( NMfolder1 ) )
		NMDoAlert( "Error: cannot locate data folder " + NMfolder1 )
		return error
	endif

	NMSet( folder=NMfolder1 )
	NMSet( wavePrefix="Record" )
	NMSet( waveNum=displayWaveNum )
	NMChannelGraphSet( channel=0, autoscale=0 )
	NMChannelGraphSet( channel=0, grid=0 )
	NMChannelGraphSet( drag=1 )
	
	if ( WinType( gName ) != 1 )
		NMDoAlert( "Error: cannot locate graph " + gName )
		return error
	endif
	
	Label /W=$gName left "Imem ( pA )"
	Label /W=$gName bottom "ms"
	SetAxis /W=$gName left -60,20
	SetAxis /W=$gName bottom 48,58
	
	MoveWindow /W=$gName 5.25,42.5,527.25,267.5
	
	NMSet( tab="Stats" )
	
	NMChannelGraphDisable( filter=0, transform=0, autoscale=0 ) // show hidden controls
	
	return 0

End // NMP_StatsRT_ChanGraph

//****************************************************************
//****************************************************************

Function NMP_StatsRT_DataBrower()

	Variable icnt
	String wName, wList, varName, varList

	String df1 = "root:" + NMfolder1 + ":"
	String folder2 = "xTemp"
	String df2 = "root:" + folder2 + ":"
	
	Variable truncateWaveNoteRecordA0 = 0 // should be "1" to recreate Figure 4
	
	if ( !IsNMDataFolder( NMfolder1 ) )
		NMDoAlert( "Error: cannot locate data folder " + NMfolder1 )
		return error
	endif

	Execute /Z "ModifyBrowser close"
	Execute "CreateBrowser showWaves=1, showVars=0, showStrs=1"
	Execute "ModifyBrowser showPlot=0, showWaveStats=0"
	Execute "ModifyBrowser collapse=1"
	Execute "ModifyBrowser expand=3"
	Execute "ModifyBrowser expand=2"
	
	Execute "ModifyBrowser selectList= " + NMQuotes( "root:nm19Nov2010c2_001_Search:RecordA4;" )
	Execute "ModifyBrowser showInfo=1"
	
	wName = "RecordA0"
	
	if ( truncateWaveNoteRecordA0 ) // reduce wave note for display purposes
		Note /K $df1 + wName, "Type:NMData" 
		Note $df1 + wName, "Stim:Search" // what was there before
		Note $df1 + wName, "Folder:nm19Nov2010c0_001_Search" // what was there before
		Note $df1 + wName, "Date:19 Nov 2010" // what was there before
		Note $df1 + wName, "Time:12,15,45 PM" // what was there before
		Note $df1 + wName, "Chan:A" // what was there before
	endif
	
	// move some waves and strings to temporary folder, for display purposes
	
	NMSet( folder=NMfolder1 )
	NMSet( wavePrefix="Record" )
	
	if ( !moveWavesAndStrings )
		return 0 // finished
	endif
	
	if ( !DataFolderExists( df2 ) )
		NMFolderNew( folder2, setCurrent=0 )
	endif
	
	if ( !DataFolderExists( df2 + "NMprefix_Record" ) )
		NewDataFolder $df2 + "NMprefix_Record"
	endif

	return NMP_StatsRT_MoveGlobals( df1, df2 )
	
End // NMP_StatsRT_DataBrower

//****************************************************************
//****************************************************************

Function NMP_StatsRT_DataBrowerUndo() // move waves and strings back to where they started

	String df1 = "root:" + NMfolder1 + ":"
	String folder2 = "xTemp"
	String df2 = "root:" + folder2 + ":"

	return NMP_StatsRT_MoveGlobals( df2, df1 )

End // NMP_StatsRT_DataBrowerUndo

//****************************************************************
//****************************************************************

Function NMP_StatsRT_MoveGlobals( df1, df2 )
	String df1, df2
	
	Variable icnt, numWaves
	String wName, wList, varName, varList
	
	Variable wbgn = 8
	Variable wend = 37
	
	if ( !DataFolderExists( df1 ) )
		NMDoAlert( "Error: cannot locate data folder " + df1 )
		return error
	endif
	
	if ( !DataFolderExists( df2 ) )
		NMDoAlert( "Error: cannot locate data folder " + df2 )
		return error
	endif
	
	for ( icnt = wbgn ; icnt <= wend ; icnt += 1 )
		
		wName = "RecordA" + num2istr( icnt )
		
		if ( WaveExists( $df1 + wName ) )
			Duplicate /O $df1 + wName $df2 + wName
			KillWaves $df1 + wName
		endif
		
	endfor
	
	wList = "CT_TGain0;CT_TimeIntvl;CT_TimeStamp;yLabel;" // waves
	
	for ( icnt = 0 ; icnt < ItemsInList( wList ) ; icnt += 1 )
	
		wName = StringFromList( icnt, wList )
		
		if ( WaveExists( $df1 + wName ) )
			Duplicate /O $df1 + wName $df2 + wName
			KillWaves $df1 + wName
		endif
	
	endfor
	
	varList = "AcqMode;CurrentFile;CurrentStats2Folder;CurrentStats2Wave;DataFileType;FileDate;FileFinish;FileFormatStr;FileName;FileTime;FileType;WaveListFilter;WavePrefix;xLabel;" // strings
	
	for ( icnt = 0 ; icnt < ItemsInList( varList ) ; icnt += 1 )
	
		varName = StringFromList( icnt, varList )
		
		if ( exists( df1 + varName ) == 2 )
			KillStrings /Z $df2 + varName
			MoveString $df1 + varName, $df2
		endif
		
	endfor
	
	KillStrings /Z $df1 + "NM_TempStr"
	
	if ( DataFolderExists( df1 + "Search1" ) )
		RenameDataFolder $df1 + "Search1", Search
	endif
	
	df1 += "NMprefix_Record:"
	df2 += "NMprefix_Record:"
	
	wList = "ChanWaveNamesA;Lock;SetsFxnsLocked;" // strings
	
	for ( icnt = 0 ; icnt < ItemsInList( wList ) ; icnt += 1 )
	
		wName = StringFromList( icnt, wList )
		
		if ( WaveExists( $df1 + wName ) )
			Duplicate /O $df1 + wName $df2 + wName
			KillWaves $df1 + wName
		endif
	
	endfor
	
	varList = "Group0_SetListA;GroupsSeqStr;PrefixSelect_WaveList;" // strings
	
	for ( icnt = 0 ; icnt < ItemsInList( varList ) ; icnt += 1 )
	
		varName = StringFromList( icnt, varList )
		
		if ( exists( df1 + varName ) == 2 )
			KillStrings /Z $df2 + varName
			MoveString $df1 + varName, $df2
		endif
		
	endfor
	
	return 0

End // NMP_StatsRT_MoveGlobals

//****************************************************************
//****************************************************************

Function NMP_GUI_AddRedNumbers()

	if ( WinType( NMPanelName ) != 7 )
		return error
	endif

	DoWindow /T $NMPanelName,"NeuroMatic v3.0a"

	TitleBox NM_Panel_1, title="1", pos={33,10}, fColor=(65535,0,0), labelBack=(65535,65535,65535), frame=0, font="Arial", fsize=12, fstyle=0, win=$NMPanelName
	TitleBox NM_Panel_2, title="2", pos={58,38}, fColor=(65535,0,0), labelBack=(65535,65535,65535), frame=0, font="Arial", fsize=12, fstyle=0, win=$NMPanelName
	TitleBox NM_Panel_3, title="3", pos={68,70}, fColor=(65535,0,0), frame=0, font="Arial", fsize=12, fstyle=0, win=$NMPanelName
	TitleBox NM_Panel_4, title="4", pos={205,38}, fColor=(65535,0,0), labelBack=(65535,65535,65535), frame=0, font="Arial", fsize=12, fstyle=0, win=$NMPanelName
	TitleBox NM_Panel_5, title="5", pos={23,135}, fColor=(65535,0,0), labelBack=(65535,65535,65535), frame=0, font="Arial", fsize=12, fstyle=0, win=$NMPanelName
	TitleBox NM_Panel_6, title="6", pos={100,135}, fColor=(65535,0,0), labelBack=(65535,65535,65535), frame=0, font="Arial", fsize=12, fstyle=0, win=$NMPanelName
	TitleBox NM_Panel_7, title="7", pos={280,168}, fColor=(65535,0,0), frame=0, font="Arial", fsize=12, fstyle=0, win=$NMPanelName
	TitleBox NM_Panel_8, title="8", pos={8,615}, fColor=(65535,0,0), frame=0, font="Arial", fsize=12, fstyle=0, win=$NMPanelName
	
	return 0

End // NMP_GUI_AddRedNumbers

//****************************************************************
//****************************************************************
