# Supplementary material for: NeuroMatic: An Integrated Open-Source Software Toolkit for Acquisition, Analysis and Simulation of Electrophysiological Data
Source: Front Neuroinform. 2018 Apr 4;12:14. doi: 10.3389/fninf.2018.00014 (PMC5893720; doi:10.3389/fninf.2018.00014)
Supplement: Supplementary file 3 [file DataSheet3.ZIP › NM_Paper_Basics_StatsRT_ReadMe.txt]

"NeuroMatic: an integrated open-source software toolkit for 
acquisition, analysis and simulation of electrophysiological data"

Code for WaveMetrics Igor Pro
By Jason Rothman ( Jason@ThinkRandom.com )
http:www.neuromatic.thinkrandom.com/
		
****************************************************************
****************************************************************

Code to generate figures for NM paper
	Figure 2. NM GUI (screen capture)
	Figure 3. NM channel graph (screen capture)
	Figure 4. Igor Data Browser / NM folder structure (screen capture)

Subjects:	NM GUI, Set1, Average, Stats rise-time analysis

How to generate Figures 2, 3 and 4:

1. Install NM by placing the NeuroMatic folder inside the Igor Procedures folder.

2. Start Igor. NM should initialize and create its GUI.

3. Open this Igor Procedure file NM_Paper_Basics_StatsRT.ipf and click "Compile".

4. Open the following data files (GUI/NM Folder Select/Open Data Files):

	nm19Nov2010c0_000_Search.pxp
	nm19Nov2010c0_001_Search.pxp
	
5. Run macro "NM_Paper_Fig234_StatsRiseTime" (Igor Menu/Macros/NM_Paper_Fig234_StatsRiseTime)

6. Take screen captures of NM GUI (Figure 2), channel graph (Figure 3) and Igor Data Browser (Figure 4).

****************************************************************
****************************************************************
