# Supplementary material for: NeuroMatic: An Integrated Open-Source Software Toolkit for Acquisition, Analysis and Simulation of Electrophysiological Data
Source: Front Neuroinform. 2018 Apr 4;12:14. doi: 10.3389/fninf.2018.00014 (PMC5893720; doi:10.3389/fninf.2018.00014)
Supplement: Supplementary file 4 [file DataSheet4.ZIP › NM_Paper_Use1_ClampFI.ipf]

#pragma rtGlobals=3		// Use modern global access method and strict wave access.

//****************************************************************
//****************************************************************
//
//	"NeuroMatic: an integrated open-source software toolkit for 
//	acquisition, analysis and simulation of electrophysiological data"
//
//	Code for WaveMetrics Igor Pro
//	By Jason Rothman ( Jason@ThinkRandom.com )
//	http://www.neuromatic.thinkrandom.com/
//		
//****************************************************************
//****************************************************************
//
//	Code to generate figures for NM paper use example #1
//		Figure 6. NM GUI, Clamp/Stim tab (screen capture)
//		Figure 7. NM acquisition, FIstep stimulus protocol, online spike analysis, Spike tab
//
//	Subjects: Clamp tab, FIstep stim protocol, current-clamp recordings, online spike analysis, Spike tab analysis
//
//	Note, this code simulates acquisition with online analysis using a previously recorded NM data file
//
//	How to generate Figures 6, 7:
//
//	1. Install NM by placing the NeuroMatic folder inside the Igor Procedures folder. The NeuroMatic folder should contain
//	the Clamp subfolder containing acquisition code. If your computer is not set up to acquire data from a NIDAQ board 
//	then you need to remove the NIDAQ procedure (NM_ClampNIDAQmx.ipf) from the Clamp folder.
//
//	2. Start Igor. NM should initialize and create its GUI.
//
//	3. Open this Igor Procedure file NM_Paper_Use1_ClampFI.ipf and click "Compile".
//
//	4. Open the following NM data file (GUI/NM Folder Select/Open Data Files):
//
//		nm02Jul04c0_002.pxp
//
//		This data folder was previously created by the Clamp tab and will now be used to simulate acquisition.
//	
//	5. Run macro "NM_Paper_Fig7_ClampFI_0" (Igor/Macros/NM_Paper_Fig7_ClampFI_0).
//		NM will alert you that the Clamp tab will be running in Demo Mode.
//		NM will ask you to select a directory where to save data. Choose/create a directory to save a junk data file, e.g. "C:TestData".
//		NM will also ask if you wish to update your spike detection configurations. Click "Yes".
//
//	6. Run macro "NM_Paper_Fig7_ClampFI_1" (Igor/Macros/NM_Paper_Fig7_ClampFI_1).
//		This creates Figure 7 Layout
//
//	7. For simple Clamp demo, run macro NM_Paper_Clamp_Demo.
//
//****************************************************************
//****************************************************************

Static StrConstant folder = "nm02Jul04c0_002" // data acquired with NM Clamp tab on 2 July 2004
Static StrConstant stim = "FIstep" // Clamp stimulus protocol name
Static Constant spikeThreshold = 0 // mV
Static Constant error = -1

//****************************************************************
//****************************************************************

Macro NM_Paper_Fig7_ClampFI_0() // this macro does it all

	Variable error = -1
	
	NMProgressCancel( reset = 1 )

	if ( ( NMP_Clamp_Fig7A1_Pulse() == error ) || NMProgressCancel() )
		return error
	endif

	if ( ( NMP_Clamp_Fig7A2_ChanA() == error ) || NMProgressCancel() )
		return error
	endif

	if ( ( NMP_Clamp_Fig7A3_Raster() == error ) || NMProgressCancel() )
		return error
	endif

	if ( ( NMP_Clamp_Fig7B1_FI() == error ) || NMProgressCancel() )
		return error
	endif
	
	if ( ( NMP_Clamp_Fig7B2_S2W() == error ) || NMProgressCancel() )
		return error
	endif
	
	return 0
	
End // NM_Paper_Fig7_ClampFI_0

//****************************************************************
//****************************************************************

Macro NM_Paper_Fig7_ClampFI_1() // this macro does it all

	Variable error = -1, missingImage = 0 
	
	String imageFigA1 = "Figure7_ClampTab_A1" // screen capture
	String imageFigA2 = "Figure7_ClampTab_A2" // screen capture
	String imageFigA3 = "Figure7_ClampTab_A3" // screen capture
	
	if ( WaveExists( $imageFigA1 + ".jpg" ) )
		Duplicate /O $imageFigA1 + ".jpg" $imageFigA1
	endif
	
	if ( WaveExists( $imageFigA2 + ".jpg" ) )
		Duplicate /O $imageFigA2 + ".jpg" $imageFigA2
	endif
	
	if ( WaveExists( $imageFigA3 + ".jpg" ) )
		Duplicate /O $imageFigA3 + ".jpg" $imageFigA3
	endif

	if ( WaveExists( $imageFigA1 ) )
		DoWindow /K Fig7A1
		Fig7A1() // create Fig A1
	else
		missingImage = 1
	endif
	
	if ( WaveExists( $imageFigA2 ) )
		DoWindow /K Fig7A2
		Fig7A2() // create Fig A2
	else
		missingImage = 1
	endif
	
	if ( WaveExists( $imageFigA3 ) )
		DoWindow /K Fig7A3
		Fig7A3() // create Fig A3
	else
		missingImage = 1
	endif
	
	if ( missingImage )
		DoWindow /K Fig7ClampTabNoImages
		Fig7ClampTabNoImages()
	else
		DoWindow /K Fig7ClampTab
		Fig7ClampTab() // final layout
	endif
	
	return 0
	
End // NM_Paper_Fig7_ClampFI_1

//****************************************************************
//****************************************************************

Static Function /S zDemoDF()

	return "root:" + folder + ":"

End // zDemoDF

//****************************************************************
//****************************************************************

Function NMP_Clamp_FIstepCheck()

	String pathStr = StrVarOrDefault( NMClampDF + "ClampPath", "" )
	String demoDF = zDemoDF()
	
	if ( !IsNMDataFolder( demoDF ) )
		NMDoAlert( "Error: cannot locate NM folder " + NMQuotes( folder ) )
		return error
	endif
	
	if ( !DataFolderExists( NMDF + "Spike" ) )
		NMTabAdd( "Spike", "" )
		NMTabRemove( "Event" )
	endif
	
	if ( !DataFolderExists( NMDF + "Clamp" ) )
		NMTabAdd( "Clamp", "" )
		NMTabRemove( "Fit" )
		NMConfigVarSet( "Clamp", "Backup", 0 ) // turn off Clamp backup
		NMConfigVarSet( "Clamp", "AutoCloseFolder", 0 )
	endif
	
	if ( !DataFolderExists( NMDF + "Clamp" ) )
		NMDoAlert( "Error: failed to create Clamp tab" )
		return error
	endif
	
	NMSet( tab="Clamp" )
	
	if ( strlen( pathStr ) == 0 )
		if ( strlen( ClampPathSet( "" ) ) == 0 )
			ClampError( 1, "Please specify " + NMQuotes( "save to" ) + " path on Clamp File tab." )
			return error
		endif
	endif
	
	pathStr = StrVarOrDefault( NMClampDF + "ClampPath", "" )
	
	if ( strlen( pathStr ) == 0 )
		NMDoAlert( "Error: Clamp/File/save to location does not exist" )
		return error
	endif
	
	if ( !IsStimFolder( NMStimsDF, stim ) )
	
		if ( !IsNMFolder( demoDF + stim , "NMStim" ) )
			return error
		endif
	
		NMSet( tab="Clamp" )
		DuplicateDataFolder $demoDF+stim, $NMStimsDF+stim
		StimWavesCheck( "", 0 )
		NMStimUseGlobalBoardConfigsChk( "" )
	
	endif
	
	if ( !IsStimFolder( NMStimsDF, stim ) )
		NMDoAlert( "Error: cannot locate NM stim " + stim )
		return error
	endif
	
	StimCall( stim )
	
	return 0

End // NMP_Clamp_FIstepCheck

//****************************************************************
//****************************************************************

Function NMP_Clamp_Fig7A1_Pulse()
	
	Variable waveNum = 6
	
	String gName = "NM_PulseGenGraph"
	String gName2 = "x" + gName
	
	String pathStr = StrVarOrDefault( NMClampDF + "ClampPath", "" )
	
	if ( NMP_Clamp_FIstepCheck() == error )
		return error
	endif
	
	SetNMvar( NMClampTabDF+"PulseWaveNum", waveNum )
	SetNMvar( NMClampTabDF + "PulseAllOutputs", 0 )
	SetNMvar( NMClampTabDF + "PulseAllWaves", 0 )
	SetNMvar( NMClampTabDF + "PulseAutoScale", 0 )
	
	PulseGraph( 1 )
	
	if ( WinType( gName ) != 1 )
		NMDoAlert( "Error: cannot locate graph " + gName )
		return error
	endif
	
	ModifyGraph /W=$gName margin(left)=38,margin(bottom)=34,margin(top)=19,margin(right)=15
	ModifyGraph /W=$gName mode=6
	ModifyGraph /W=$gName rgb=(16384,28160,65280)
	ModifyGraph /W=$gName standoff=0
	ModifyGraph /W=$gName axisOnTop(left)=1
	ModifyGraph /W=$gName manTick(left)={0,40,0,0},manMinor(left)={1,50}
	Label /W=$gName left "Icmd ( pA )"
	Label /W=$gName bottom "ms"
	SetAxis /W=$gName left -10,40
	SetAxis /W=$gName bottom 0,1100
	
	MoveWindow /W=$gName 13.5,46.25,263.25,126.5
	
	DoWindow /K $gName2
	DoWindow /C/W=$gName $gName2
	
	//SavePICT /E=-6/SNAP=1/WIN=$gName2 as "c:Jason:TestData:Test"
	
	return 0

End // NMP_Clamp_Fig7A1_Pulse

//****************************************************************
//****************************************************************

Function NMP_Clamp_Fig7A2_ChanA()

	Variable saveNumStimWaves = 20 // original number of DAC output waves
	Variable numStimWaves = 7
	Variable waveNum = numStimWaves - 1
	
	String wName = "RecordA" + num2istr( waveNum )
	String spkX = "SP_SpikeX"
	String spkY = "SP_SpikeY"
	String gName = "ChanA"
	String gName2 = "x" + gName
	
	String sdf, cdf = NMClampDF
	String demoDF = zDemoDF()
	
	if ( NMP_Clamp_FIstepCheck() == error )
		return error
	endif
	
	sdf = StimDF()
	
	SetNMstr( NMClampDF + "DemoUseExistingDF", demoDF ) // use existing data file to simulate acquisition
	
	NMSpikeSet( threshold=spikeThreshold )
	NMStimSpikeOnSet( 1 ) // online spike detection
	
	SetNMvar( sdf + "NumStimWaves", NumStimWaves )
	
	DoWindow /K $gName
	
	ClampAcquireCall( 0 ) // Preview
	
	SetNMvar( sdf + "NumStimWaves", saveNumStimWaves )
	
	NMChannelGraphSet( channel=0, grid=0 )
	
	if ( !IsNMDataFolder( demoDF ) )
		NMDoAlert( "Error: cannot locate NM folder " + demoDF )
		return error
	endif
	
	if ( !WaveExists( $NMSpikeDF+spkX ) )
		NMDoAlert( "Error: cannot locate spike raster wave " + NMSpikeDF+spkX )
		return error
	endif
	
	if ( !WaveExists( $NMSpikeDF+spkY ) )
		NMDoAlert( "Error: cannot locate spike raster wave " + NMSpikeDF+spkY )
		return error
	endif
	
	if ( WinType( gName ) != 1 )
		NMDoAlert( "Error: cannot locate graph " + gName )
		return error
	endif
	
	Duplicate /O $NMSpikeDF+spkX $demoDF+spkX
	Duplicate /O $NMSpikeDF+spkY $demoDF+spkY
	
	RemoveFromGraph /W=$gName/Z DisplayA0
	RemoveFromGraph /W=$gName/Z SP_SpikeY
	
	AppendToGraph /W=$gName $demoDF+wName
	AppendToGraph /W=$gName $demoDF+spkY vs $demoDF+spkX
	
	ModifyGraph /W=$gName margin(left)=38,margin(bottom)=34,margin(top)=22,margin(right)=15
	ModifyGraph /W=$gName mode($spkY)=3
	ModifyGraph /W=$gName marker($wName)=19,marker($spkY)=9
	ModifyGraph /W=$gName rgb($wName)=(0,0,0),rgb($spkY)=(52224,0,0)
	ModifyGraph /W=$gName msize($spkY)=1
	ModifyGraph /W=$gName mrkThick($spkY)=1
	ModifyGraph /W=$gName standoff=0
	ModifyGraph /W=$gName manTick(left)={0,40,0,0},manMinor(left)={1,50}
	Label /W=$gName left "Vmem ( mV )"
	Label /W=$gName bottom "ms"
	SetAxis /W=$gName left -100,40
	SetAxis /W=$gName bottom 0,1100
	
	DoWindow /T $gName,"F0 : Ch A : " + wName
	
	NMChannelGraphDisable( transform=1 )
	
	MoveWindow /W=$gName 13.5,156.5,263.25,306.5
	
	DoWindow /K $gName2
	DoWindow /C/W=$gName $gName2
	
	return 0

End // NMP_Clamp_Fig7A2_ChanA

//****************************************************************
//****************************************************************

Macro NM_Paper_Clamp_Demo()

	NMP_Clamp_Fig7A3_Raster()
	
End //  NM_Paper_Clamp_Demo

//****************************************************************
//****************************************************************

Function NMP_Clamp_Fig7A3_Raster()

	Variable saveNumStimWaves = 20
	Variable numStimWaves = 13
	
	String gName = "CT_SpikeRaster"
	String gName2 = "x" + gName

	String sdf, cdf = NMClampDF
	String demoDF = zDemoDF()
	
	if ( NMP_Clamp_FIstepCheck() == error )
		return error
	endif
	
	//NMSet( tab="Clamp" )
	//StimCurrentSet( stim )
	sdf = StimDF()
	
	SetNMstr( NMClampDF + "DemoUseExistingDF", demoDF ) // use existing data file to simulate acquisition
	
	SetNMvar( sdf + "NumStimWaves", NumStimWaves )
	
	NMSet( waveNum=0 )
	
	//DoWindow /K $gName
	ClampAcquireCall( 0 ) // Preview
	
	SetNMvar( sdf + "NumStimWaves", saveNumStimWaves )
	
	if ( WinType( gName ) != 1 )
		NMDoAlert( "Error: cannot locate graph " + gName )
		return error
	endif
	
	ModifyGraph /W=$gName margin(left)=38,margin(bottom)=34,margin(right)=15
	ModifyGraph /W=$gName mode=3
	ModifyGraph /W=$gName marker=10
	ModifyGraph /W=$gName rgb=(52224,0,0)
	ModifyGraph /W=$gName msize=1
	ModifyGraph /W=$gName standoff=0
	Label /W=$gName left "Record #"
	Label /W=$gName bottom "ms"
	SetAxis /W=$gName left 0,numStimWaves
	SetAxis /W=$gName bottom 0,1100
	
	MoveWindow /W=$gName 13.5,336.5,263.25,456.5
	
	DoWindow /K $gName2
	DoWindow /C/W=$gName $gName2
	
	return 0
	
End // NMP_Clamp_Fig7A3_Raster

//****************************************************************
//****************************************************************

Function NMP_Clamp_Fig7B1_FI()

	String wName, gName
	String gName2 = "FI"
	String demoDF = zDemoDF()
	
	if ( !IsNMDataFolder( demoDF ) )
		NMDoAlert( "Error: cannot locate NM folder " + demoDF )
		return error
	endif

	NMSet( folder=demoDF )
	NMSet( wavePrefixNoPrompt="Record" )
	NMSet( tab="Spike" )
	NMSpikeSet( threshold=spikeThreshold )
	NMSpikeRasterComputeAll( waveSelectList="All", displayMode=1, delay=0, plot=0, table=0 )
	NMSpikeRate( xbgn=0, xend=1200 )
	
	wName = StrVarOrDefault( NMDF + "OutputWaveList", "" )
	gName =  StrVarOrDefault( NMDF + "OutputWinList", "" )
	
	wName = StringFromList( 0, wName )
	gName = StringFromList( 0, gName )
	
	if ( !WaveExists( $wName ) )
		NMDoAlert( "Error: cannot locate Spike rate wave " + wName )
		return error
	endif
	
	Wave wtemp = $wName
	
	wtemp *= 1000 // convert rate from kHz to Hz
	
	SetScale /P x 0, 5, "", wtemp // Icmd steps of 5 pA // this can be done manually using Igor's Data Browser
	
	if ( WinType( gName ) != 1 )
		NMDoAlert( "Error: cannot locate graph " + gName )
		return error
	endif
	
	ModifyGraph /W=$gName margin(left)=40,margin(bottom)=34,margin(top)=10,margin(right)=10
	ModifyGraph /W=$gName mode=3
	ModifyGraph /W=$gName marker=19, msize=1.5
	ModifyGraph /W=$gName rgb=(52224,0,0)
	ModifyGraph /W=$gName standoff=0
	ModifyGraph /W=$gName manTick(left)={0,100,0,0},manMinor(left)={1,50}
	ModifyGraph /W=$gName manTick(bottom)={0,40,0,0},manMinor(bottom)={1,50}
	Label /W=$gName left "Rate ( Hz )"
	Label /W=$gName bottom "Icmd ( pA )"
	SetAxis /W=$gName left 0,300
	SetAxis /W=$gName bottom 0,100
	TextBox /W=$gName/C/N=text0/F=0/A=MT/X=25.86/Y=74.29 "\\Z09FI"
	
	MoveWindow /W=$gName 294.75,56,541.5,204.5
	
	DoWindow /K $gName2
	DoWindow /C/W=$gName $gName2
	
	return 0

End // NMP_Clamp_Fig7B1_FI

//****************************************************************
//****************************************************************

Function NMP_Clamp_Fig7B2_S2W()

	String gName
	String gName2 = "Spks2Wvs"
	String demoDF = zDemoDF()
	
	if ( !IsNMDataFolder( demoDF ) )
		return error
	endif

	NMSet( folder=demoDF )
	NMSet( wavePrefix="Record" )
	NMSetsSet( setList="Set1", value=1, fromWave=4, toWave=9, skipWaves=0, clearFirst=1 )
	
	NMSet( tab="Spike" )
	NMSpikeSet( threshold=spikeThreshold )
	NMSpikeRasterComputeAll( waveSelectList="Set1", displayMode=1, delay=0, plot=0, table=0 )
	NMSpikesToWaves( xwinBefore=2, xwinAfter=5, stopAtNextSpike=-1, chanNum=0, wavePrefix="Spike0", selectPrefix=1, setGroups=1 )
	
	NMSet( wavePrefix="Spike0_" )
	NMSet( waveSelect="All" )
	NMMainMatrixStats( selectList="avg", ignoreNANs=1, truncateToCommonXScale=1, graph=1, graphInputs=1 )
	
	gName =  StrVarOrDefault( NMDF + "OutputWinList", "" )
	gName = StringFromList( 0, gName )
	
	if ( WinType( gName ) != 1 )
		NMDoAlert( "Error: cannot locate graph " + gName )
		return error
	endif
	
	TextBox /W=$gName/K/N=avgtext
	ModifyGraph /W=$gName lsize=1,rgb(Avg_SP0All_A0)=(52224,0,0)
	
	ModifyGraph /W=$gName noLabel=2,axThick=0
	ModifyGraph /W=$gName margin=10
	SetAxis /W=$gName bottom 0.9,3.8
	
	SetDrawLayer /W=$gName UserFront
	SetDrawEnv /W=$gName xcoord= bottom,ycoord= left,linethick= 1.25
	DrawLine /W=$gName 2.8,-18.2489038768567,2.8,-43.2489038768567
	SetDrawEnv /W=$gName xcoord= bottom,ycoord= left,linethick= 1.25
	DrawLine /W=$gName 2.8,-43.2489038768567,3.3,-43.2489038768567
	
	MoveWindow /W=$gName 560.25,57.5,806.25,205.25
	
	DoWindow /K $gName2
	DoWindow /C/W=$gName $gName2
	
	return 0
	
End // NMP_Clamp_Fig7B2_S2W

//****************************************************************
//****************************************************************

Window Fig7A1() : Graph
	PauseUpdate; Silent 1		// building window...
	Display /W=(396.75,49.25,684,183.5) as "Fig 7A1"
	AppendImage/T :nm02Jul04c0_002:Figure7_ClampTab_A1
	ModifyImage Figure7_ClampTab_A1 ctab= {*,*,Grays,0}
	ModifyGraph margin(left)=14,margin(bottom)=14,margin(top)=14,margin(right)=14
	ModifyGraph mirror=2
	ModifyGraph nticks(left)=4,nticks(top)=7
	ModifyGraph minor=1
	ModifyGraph noLabel=2
	ModifyGraph fSize=8
	ModifyGraph standoff=0
	ModifyGraph axThick=0
	ModifyGraph tkLblRot(left)=90
	ModifyGraph btLen=3
	ModifyGraph tlOffset=-2
	SetAxis/A/R left
EndMacro

//****************************************************************
//****************************************************************

Window  Fig7A2() : Graph
	PauseUpdate; Silent 1		// building window...
	Display /W=(396.75,215,684,419) as "Fig 6A2"
	AppendImage/T :nm02Jul04c0_002:Figure7_ClampTab_A2
	ModifyImage Figure7_ClampTab_A2 ctab= {*,*,Grays,0}
	ModifyGraph margin(left)=14,margin(bottom)=14,margin(top)=14,margin(right)=14
	ModifyGraph mirror=2
	ModifyGraph nticks(top)=7
	ModifyGraph minor=1
	ModifyGraph noLabel=2
	ModifyGraph fSize=8
	ModifyGraph standoff=0
	ModifyGraph axThick=0
	ModifyGraph tkLblRot(left)=90
	ModifyGraph btLen=3
	ModifyGraph tlOffset=-2
	SetAxis/A/R left
EndMacro

//****************************************************************
//****************************************************************

Window  Fig7A3() : Graph
	PauseUpdate; Silent 1		// building window...
	Display /W=(396.75,449,684,623) as "Fig 7A3"
	AppendImage/T :nm02Jul04c0_002:Figure7_ClampTab_A3
	ModifyImage Figure7_ClampTab_A3 ctab= {*,*,Grays,0}
	ModifyGraph margin(left)=14,margin(bottom)=14,margin(top)=14,margin(right)=14
	ModifyGraph mirror=2
	ModifyGraph nticks(top)=7
	ModifyGraph minor=1
	ModifyGraph noLabel=2
	ModifyGraph fSize=8
	ModifyGraph standoff=0
	ModifyGraph axThick=0
	ModifyGraph tkLblRot(left)=90
	ModifyGraph btLen=3
	ModifyGraph tlOffset=-2
	SetAxis/A/R left
EndMacro

//****************************************************************
//****************************************************************

Window Fig7ClampTab() : Layout
	PauseUpdate; Silent 1		// building window...
	Layout/C=1/W=(97.5,46.25,765.75,684.5) Fig7A3(158.25,403.5,447,579)/O=1/F=0/T,Fig7A2(158.25,219.75,447,425.25)/O=1/F=0/T as "Figure 7 Clamp Tab"
	Append Fig7A1(158.25,105.75,447,241.5)/O=1/F=0/T
	TextBox/C/N=text0/F=0/M/A=LB/X=15.45/Y=90.76 "\\Z18 A1 "
	TextBox/C/N=text1/F=0/M/A=LB/X=15.45/Y=74.33 "\\Z18 A2 "
	TextBox/C/N=text2/F=0/M/A=LB/X=15.45/Y=48.01 "\\Z18 A3 "
	TextBox/C/N=text3/F=0/M/A=LB/X=38.87/Y=83.67 "\\Z09Clamp Tab"
	TextBox/C/N=text4/F=0/M/A=LB/X=38.87/Y=57.25 "\\Z09Clamp Tab"
	TextBox/C/N=text5/F=0/M/A=LB/X=38.87/Y=35.34 "\\Z09Clamp Tab"
	Append FI(170.25,569.25,310.5,677.25)/O=1/F=0/T
	TextBox/C/N=text6/F=0/M/A=LB/X=35.05/Y=25.35 "\\Z09Spike Tab"
	TextBox/C/N=text7/F=0/M/B=1/A=LB/X=16.28/Y=25.89 "\\Z18B1"
	Append Spks2Wvs(309,563.25,438.75,681.75)/O=1/F=0/T
	TextBox/C/N=text8/F=0/A=LB/X=71.76/Y=18.37 "\\Z0925 mV\r0.5 ms"
	TextBox/C/N=text9/F=0/M/A=LB/X=68.60/Y=25.35 "\\Z09Main Tab"
	TextBox/C/N=text10/F=0/M/B=1/A=LB/X=52.33/Y=25.89 "\\Z18B2"
	ModifyLayout mag=1
EndMacro

//****************************************************************
//****************************************************************

Window Fig7ClampTabNoImages() : Layout
	PauseUpdate; Silent 1		// building window...
	Layout/C=1/W=(97.5,46.25,765.75,684.5) xCT_SpikeRaster(176.25,438,429,560.25)/O=1/F=0 as "Fig 7 Clamp Tab"
	Append xChanA(176.25,254.25,429,406.5)/O=1/F=0,xNM_PulseGenGraph(176.25,139.5,429,221.25)/O=1/F=0
	TextBox/C/N=text0/F=0/M/A=LB/X=15.45/Y=90.76 "\\Z18 A1 "
	TextBox/C/N=text1/F=0/M/A=LB/X=15.45/Y=74.33 "\\Z18 A2 "
	TextBox/C/N=text2/F=0/M/A=LB/X=15.45/Y=48.01 "\\Z18 A3 "
	TextBox/C/N=text3/F=0/M/A=LB/X=38.87/Y=83.67 "\\Z09Clamp Tab"
	TextBox/C/N=text4/F=0/M/A=LB/X=38.87/Y=57.25 "\\Z09Clamp Tab"
	TextBox/C/N=text5/F=0/M/A=LB/X=38.87/Y=35.34 "\\Z09Clamp Tab"
	Append FI(170.25,569.25,310.5,677.25)/O=1/F=0/T
	TextBox/C/N=text6/F=0/M/A=LB/X=35.05/Y=25.35 "\\Z09Spike Tab"
	TextBox/C/N=text7/F=0/M/B=1/A=LB/X=16.28/Y=25.89 "\\Z18B1"
	Append Spks2Wvs(309,563.25,438.75,681.75)/O=1/F=0/T
	TextBox/C/N=text8/F=0/A=LB/X=71.76/Y=18.37 "\\Z0925 mV\r0.5 ms"
	TextBox/C/N=text9/F=0/M/A=LB/X=68.60/Y=25.35 "\\Z09Main Tab"
	TextBox/C/N=text10/F=0/M/B=1/A=LB/X=52.33/Y=25.89 "\\Z18B2"
	ModifyLayout mag=1
EndMacro

//****************************************************************
//****************************************************************

Function NMP_Clamp_AddRedNumbers()

	TitleBox NM_Panel_1, title="1", pos={50,213}, fColor=(65535,0,0), labelBack=(65535,65535,65535), frame=0, font="Arial", fsize=12, fstyle=0, win=$NMPanelName
	TitleBox NM_Panel_2, title="2", pos={35,242}, fColor=(65535,0,0), frame=0, font="Arial", fsize=12, fstyle=0, win=$NMPanelName
	TitleBox NM_Panel_3, title="3", pos={150,277}, fColor=(65535,0,0), frame=0, font="Arial", fsize=12, fstyle=0, win=$NMPanelName
	TitleBox NM_Panel_4, title="4", pos={8,333}, fColor=(65535,0,0), frame=0, font="Arial", fsize=12, fstyle=0, win=$NMPanelName
	
End // NMP_Clamp_AddRedNumbers

//****************************************************************
//****************************************************************
