# Supplementary material for: NeuroMatic: An Integrated Open-Source Software Toolkit for Acquisition, Analysis and Simulation of Electrophysiological Data
Source: Front Neuroinform. 2018 Apr 4;12:14. doi: 10.3389/fninf.2018.00014 (PMC5893720; doi:10.3389/fninf.2018.00014)
Supplement: Supplementary file 4 [file DataSheet4.ZIP › NM_Paper_Use1_ClampFI_ReadMe.txt]

"NeuroMatic: an integrated open-source software toolkit for 
acquisition, analysis and simulation of electrophysiological data"

Code for WaveMetrics Igor Pro
By Jason Rothman ( Jason@ThinkRandom.com )
http:www.neuromatic.thinkrandom.com/
		
****************************************************************
****************************************************************

Code to generate figures for NM paper use example #1

	Figure 6. NM GUI, Clamp/Stim tab (screen capture)
	Figure 7. NM acquisition, FIstep stimulus protocol, online spike analysis, Spike tab

Subjects: Clamp tab, FIstep stim protocol, current-clamp recordings, online spike analysis, Spike tab analysis

Note, this code simulates acquisition with online analysis using a previously recorded NM data file

How to generate Figures 6, 7:

1. Install NM by placing the NeuroMatic folder inside the Igor Procedures folder. The NeuroMatic folder should contain
the Clamp subfolder containing acquisition code. If your computer is not set up to acquire data from a NIDAQ board 
then you need to remove the NIDAQ procedure (NM_ClampNIDAQmx.ipf) from the Clamp folder.

2. Start Igor. NM should initialize and create its GUI.

3. Open this Igor Procedure file NM_Paper_Use1_ClampFI.ipf and click "Compile".

4. Open the following NM data file (GUI/NM Folder Select/Open Data Files):

	nm02Jul04c0_002.pxp

	This data folder was previously created by the Clamp tab and will now be used to simulate acquisition.
	
5. Run macro "NM_Paper_Fig7_ClampFI_0" (Igor/Macros/NM_Paper_Fig7_ClampFI_0).

	NM will alert you that the Clamp tab will be running in Demo Mode.
	NM will ask you to select a directory where to save data. Choose/create a directory to save a junk data file, e.g. "C:TestData".
	NM will also ask if you wish to update your spike detection configurations. Click "Yes".

6. Run macro "NM_Paper_Fig7_ClampFI_1" (Igor/Macros/NM_Paper_Fig7_ClampFI_1). This creates Figure 7 Layout.

7. For simple Clamp demo, run macro NM_Paper_Clamp_Demo.

****************************************************************
****************************************************************
