# Supplementary material for: NeuroMatic: An Integrated Open-Source Software Toolkit for Acquisition, Analysis and Simulation of Electrophysiological Data
Source: Front Neuroinform. 2018 Apr 4;12:14. doi: 10.3389/fninf.2018.00014 (PMC5893720; doi:10.3389/fninf.2018.00014)
Supplement: Supplementary file 5 [file DataSheet5.ZIP]

Archive with 3 entries (3 files):
- nm22Feb07c8_005_minis.pxp
- NM_Paper_Use2_EventMinis.ipf
- NM_Paper_Use2_EventMinis_ReadMe.txt
