# Supplementary material for: NeuroMatic: An Integrated Open-Source Software Toolkit for Acquisition, Analysis and Simulation of Electrophysiological Data
Source: Front Neuroinform. 2018 Apr 4;12:14. doi: 10.3389/fninf.2018.00014 (PMC5893720; doi:10.3389/fninf.2018.00014)
Supplement: Supplementary file 5 [file DataSheet5.ZIP › NM_Paper_Use2_EventMinis.ipf]

#pragma rtGlobals=3		// Use modern global access method and strict wave access.

//****************************************************************
//****************************************************************
//
//	"NeuroMatic: an integrated open-source software toolkit for 
//	acquisition, analysis and simulation of electrophysiological data"
//
//	Code for WaveMetrics Igor Pro
//	By Jason Rothman ( Jason@ThinkRandom.com )
//	http://www.neuromatic.thinkrandom.com/
//		
//****************************************************************
//****************************************************************
//
//	Code to generate figures for NM paper use example #2
//		Figure 8. NM GUI, Event tab (screen capture)
//		Figure 9. Event tab analysis (screen captures + analysis)
//
//	Subjects:
//		Clamp tab continuous acquisition, voltage-clamp recordings, minis
//		Event tab, threshold detection, template matching
//		Fit tab, NMSynExp
//		Stats tab, RiseTime, Peak analysis
//
//	How to generate Figures 8 and 9:
//
//	1. Install NM by placing the NeuroMatic folder inside the Igor Procedures folder.
//
//	2. The final analysis (step 9) requires the MatchTemplate XOP which can be downloaded from
//		http://www.neuromatic.thinkrandom.com/NMEventTab.html
//		Place the XOP in the Igor Extensions folder.
//
//	3. Start Igor. NM should initialize and create its GUI.
//
//	4. Open this Igor Procedure file NM_Paper_Use2_EventMinis.ipf and click "Compile".
//
//	5. Open the following data file (GUI/NM Folder Select/Open Data Files):
//
//		nm22Feb07c8_005_minis.pxp
//
//	6. Run macro "NM_Paper_Fig9_Event_0" (Igor/Macros/NM_Paper_Fig9_Event_0)
//		this runs event search ( threshold < baseline )
//
//	7. Run macro "NM_Paper_Fig9_Event_1" (Igor/Macros/NM_Paper_Fig9_Event_1)
//		this creates Figure 9 layout
//
//	8. The layout margins will probably be too large. To fix, set layout margins to 1 mm (Igor/File/Page Setup for This Layout...) and 
//		re-run macro "NM_Paper_Fig9_Event_1".
//
//	9. Run macro "NM_Paper_Fig9_Event_2" (Igor/Macros/NM_Paper_Fig9_Event_2)
//		this runs template matching event search
//
//	Data from:
//
//	"Desensitization Properties of AMPA Receptors at the Cerebellar Mossy Fiber�Granule Cell Synapse"
//
//	David A. DiGregorio, Jason S. Rothman, Thomas A. Nielsen and R. Angus Silver
//	Journal of Neuroscience 1 August 2007, 27 (31) 8344-8357; DOI: https://doi.org/10.1523/JNEUROSCI.2399-07.2007
//
//****************************************************************
//****************************************************************

Static StrConstant NMfolder = "nm22Feb07c8_005_minis"
Static StrConstant GraphNameEvents = "MiniEventsInsert"
Static StrConstant GraphNameEventsAll = "MiniEventsAll"
Static StrConstant GraphNameFitsAll = "MiniFitsAll"
Static StrConstant HistoNameRT = "MiniFitsRTHisto"
Static StrConstant HistoNamePeak = "MiniFitsPeakHisto"

Static Constant miniXmin = -0.4
Static Constant miniXmax = 4.0
Static Constant miniYmin = -75
Static Constant miniYmax = 5

Static Constant EventExampleNum = 13
Static Constant EventNumMax = 38

Static Constant gx0 = 13
Static Constant gy0 = 46
Static Constant gw = 290
Static Constant gh = 170

Static Constant hw = 200
Static Constant hh = 130

Static Constant error = -1

Static StrConstant matchTemplateName = "EV_Template"
Static Constant matchBaseline = 0.2

//****************************************************************
//****************************************************************

Macro NM_Paper_Fig9_Event_0() // event detection using threshold < baseline

	Variable error = -1
	
	NMProgressCancel( reset = 1 )

	if ( ( NMP_Event_FigA_Init() == error ) || NMProgressCancel() )
		return error
	endif
	
	if ( ( NMP_Event_FigA_AllWaves() == error ) || NMProgressCancel() )
		return error
	endif
	
	if ( ( NMP_Event_FigA_AllWaves_Reject() == error ) || NMProgressCancel() )
		return error
	endif
	
	if ( ( NMP_Event_FigA1_E13() == error ) || NMProgressCancel() )
		return error
	endif
	
	if ( ( NMP_Event_FigA1_Insert() == error ) || NMProgressCancel() )
		return error
	endif
	
	if ( ( NMP_Event_FigA_E2W() == error ) || NMProgressCancel() )
		return error
	endif
	
	if ( ( NMP_Event_FigB_FitAll() == error ) || NMProgressCancel() )
		return error
	endif
	
	if ( ( NMP_Event_FigBA_AlignToX0() == error ) || NMProgressCancel() )
		return error
	endif
	
	if ( ( NMP_Event_FigB1_FitE13() == error ) || NMProgressCancel() )
		return error
	endif
	
	if ( ( NMP_Event_FigA2_Events39() == error ) || NMProgressCancel() )
		return error
	endif
	
	if ( ( NMP_Event_FigB2_Fits39() == error ) || NMProgressCancel() )
		return error
	endif
	
	if ( ( NMP_Event_FigB2_HistoX0() == error ) || NMProgressCancel() )
		return error
	endif
	
	if ( ( NMP_Event_FigC_Stats() == error ) || NMProgressCancel() )
		return error
	endif
	
	if ( ( NMP_Event_FigC2_StatsRT() == error ) || NMProgressCancel() )
		return error
	endif
	
	if ( ( NMP_Event_FigC2_StatsPeak() == error ) || NMProgressCancel() )
		return error
	endif
	
	if ( ( NMP_Event_FigC1_StatsRTE13() == error ) || NMProgressCancel() )
		return error
	endif
	
End // NM_Paper_Fig9_Event_0

//****************************************************************
//****************************************************************
	
Macro NM_Paper_Fig9_Event_1() // create figure layout

	Variable error = -1, missingImage
	
	String imageFigA1 = "Figure9_Event_A1"
	String imageFigA2 = "Figure9_Event_B1"
	String imageFigA3 = "Figure9_Event_C1"
	
	if ( WinType( "FigA_Event" ) != 1 )
		//NMDoAlert( "Error: cannot find graph FigA_Event" )
		//return error
	endif
	
	if ( WinType( "FigB_Fit" ) != 1 )
		//NMDoAlert( "Error: cannot find graph FigB_Fit" )
		//return error
	endif
	
	if ( WinType( "FigC_Stats" ) != 1 )
		//NMDoAlert( "Error: cannot find graph FigC_Stats" )
		//return error
	endif
	
	if ( WaveExists( $imageFigA1 + ".jpg" ) )
		Duplicate /O $imageFigA1 + ".jpg" $imageFigA1
	endif
	
	if ( WaveExists( $imageFigA2 + ".jpg" ) )
		Duplicate /O $imageFigA2 + ".jpg" $imageFigA2
	endif
	
	if ( WaveExists( $imageFigA3 + ".jpg" ) )
		Duplicate /O $imageFigA3 + ".jpg" $imageFigA3
	endif

	if ( WaveExists( $imageFigA1 ) )
		DoWindow /K FigA_Event
		FigA_Event() // create Fig A1
	else
		missingImage =1
	endif
	
	if ( WaveExists( $imageFigA2 ) )
		DoWindow /K FigB_Fit
		FigB_Fit() // create Fig B1
	else
		missingImage = 1
	endif
	
	if ( WaveExists( $imageFigA3 ) )
		DoWindow /K FigC_Stats
		FigC_Stats() // create Fig C1
	else
		missingImage = 1
	endif
	
	if ( missingImage )
		DoWindow /K FigLayoutMinisNoImages
		FigLayoutMinisNoImages()
	else
		DoWindow /K FigLayoutMinis
		FigLayoutMinis() // final layout
	endif
	
	String alert = "Set layout margins to 1 mm (Igor/File/Page Setup for This Layout...) and execute this macro again."
	
	NMDoAlert( alert )
	
	Print alert

	return 0

End // NM_Paper_Fig9_Event_1

//****************************************************************
//****************************************************************

Macro NM_Paper_Fig9_Event_2() // repeat event detection using template matching

	Variable error = -1

	if ( NMP_Event_FigA_MatchTemplate() == error )
		return error
	endif
	
	return 0

End // NM_Paper_Fig9_Event_2

//****************************************************************
//****************************************************************

Function NMP_Event_FigA_Init()

	Variable wcnt
	String wList, wName

	if ( !IsNMDataFolder( NMfolder ) )
		NMDoAlert( "Error: cannot locate NM folder " + NMfolder )
		return error
	endif
	
	NMSet( folder=NMfolder )
	
	wList = WaveList( "Record*", ";", "" )
	
	if ( ItemsInList( wList ) == 0 )
		NMDoAlert( "Error: cannot locate waves with prefix " + NMQuotes( "Record" ) )
		return error
	endif
	
	wList = WaveList( "C_Record*", ";", "" )
	
	NMKillWaves( wList )
	
	NMSet( wavePrefix="Record" )
	NMSet( waveSelect="All" )
	
	NMMainConcatenate( dimension=1, newPrefix="C_Record", overwrite=1 )

	NMSet( wavePrefix="C_Record" )
	NMSet( waveSelect="All" )
	
	NMChannelFilterSet( channel=0, lowPass=1 )
	NMChannelTransformSet( channel=0, transform="Off" )
	
	NMSet( tab="Event" )
	NMEventSet( templateMatching=0, update=0 )
	NMEventSet( searchMethodStr="thresh-", searchThreshold=6, update=0 )
	NMEventSet( baseWin=5, searchDT=2.5, searchSkip=5, update=0 )
	NMEventSet( OnsetOn=1, OnsetWin=0.2, OnsetNstdv=1, OnsetLimit=1, update=0 )
	NMEventSet( PeakOn=1, PeakWin=0.2, PeakNstdv=1, PeakLimit=3, update=0 )
	NMEventSet( review=0, update=1 )
	NMEventSet( searchTime=0 )
	NMConfigVarSet( "Event", "ReviewAlert", 0 )
	
	return 0
	
End // NMP_Event_FigA_Init

//****************************************************************
//****************************************************************

Function NMP_Event_FigA_AllWaves()

	Variable displayResults = 1 // 0
	String tName
	
	NMEventTableManager( "", "make" )
	NMEventTableManager( "", "clear" )
	
	tName = StrVarOrDefault( NMDF + "OutputWinList", "" )
	
	if ( WinType( tName ) == 2 )
		MoveWindow /W=$tName 0, 0, 0, 0
	endif
	
	NMEventTableManager( "", "make", rejections=1 )
	NMEventTableManager( "", "clear", rejections = 1 )
	
	tName = StrVarOrDefault( NMDF + "OutputWinList", "" )
	
	if ( WinType( tName ) == 2 )
		MoveWindow /W=$tName 0, 0, 0, 0
	endif
	
	EventFindAll( 1, displayResults )
	
	//NMDoAlert( "Review detected events via review checkbox and save/delete buttons" )
	
	return 0
	
End // NMP_Event_FigA_AllWaves

//****************************************************************
//****************************************************************

Function NMP_Event_FigA_AllWaves_Reject() // events rejected manually

	Variable icnt, tvalue, eventNum
	String tstr, tName
	
	Variable currentWave = 0 // only one wave
	Variable rejections = 0
	
	String tList = "3490.380;13264.080;54677.160;56615.140;57399.460;70523.460;72838.600;81866.560;100929.400;119072.060;119211.860;122713.980;135450.480;169377.420;"
	// this is list of 14 event times that rejected manually using "review" successes option
	
	NMEventSet( review=1 )
	
	String wNameN = NMEventTableWaveName( "WaveN", rejections =  rejections )
	String wNameT = NMEventTableWaveName( "ThreshT", rejections =  rejections )
	
	for ( icnt = 0 ; icnt < ItemsInList( tList ) ; icnt += 1 )
		
		tstr = StringFromList( icnt, tList )
		tvalue = str2num( tstr )
		
		eventNum = EventFindSaved( wNameN , wNameT, tvalue, 0.1, currentWave )
		
		if ( eventNum < 0 )
			Print "could not locate event at time " + tstr
			continue
		endif
		
		continue
		
		Print "Manually rejected event #" + num2istr( eventNum ) + " at time " + tstr
		
		EventRetrieve( eventNum, rejections = rejections )
		EventDeleteCall()
		
		tName = StrVarOrDefault( NMDF + "OutputWinList", "" )
	
		if ( WinType( tName ) == 2 )
			MoveWindow /W=$tName 0, 0, 0, 0
		endif
	
	endfor

End // NMP_Event_FigA_AllWaves_Reject

//****************************************************************
//****************************************************************

Function NMP_Event_FigA1_E13()
	
	Variable icnt
	
	String suffix = "_event"
	String gName1 = "ChanA"
	String gName2 = "ChanA_Event"
	String df = NMEventDF
	
	Variable tbgn = 15889
	Variable tend = 15911
	
	Variable match = NMEventVarGet( "MatchFlag" )

	NMSet( tab="Main" )
	NMSet( folder=NMfolder )
	NMSet( wavePrefix="C_Record" )
	NMSet( waveNum=0 )
	NMChannelFilterSet( channel=0, lowPass=1 )
	
	NMSet( tab="Event" )
	NMEventSet( searchTime=0 )
	NMEventSet( review=1 )
	
	if ( WinType( gName1 ) != 1 )
		NMDoAlert( "Error: cannot locate graph " + gName1 )
		return error
	endif
	
	HideInfo /W=$gName1
	
	NMChannelGraphSet( channel=0, autoscale=0 )
	NMChannelGraphSet( channel=0, grid=0 )
	
	SetAxis /W=$gName1 left -40,-5
	
	Label /W=$gName1 bottom "ms"
	Label /W=$gName1 left "Imem ( pA )"
	ModifyGraph /W=$gName1 manTick(left)={0,10,0,0},manMinor(left)={1,50}
	ModifyGraph /W=$gName1 manTick(bottom)={0,5,0,0},manMinor(bottom)={4,50}
	ModifyGraph /W=$gName1 margin(left)=40,margin(bottom)=37,margin(top)=22,margin(right)=12
	ModifyGraph /W=$gName1 fSize=9
	
	if ( match )
		SetAxis /W=$gName1 match -10,4
		ModifyGraph /W=$gName1 manTick(match)={0,4,0,0},manMinor(match)={1,50}
		ModifyGraph /W=$gName1 rgb(EV_MatchTmplt)=(16384,28160,65280)
		ModifyGraph /W=$gName1 axRGB(match)=(16384,28160,65280),tlblRGB(match)=(16384,28160,65280)
		ModifyGraph /W=$gName1 alblRGB(match)=(16384,28160,65280)
	endif
	
	for ( icnt = 0 ; icnt <= EventExampleNum ; icnt += 1 )
		EventRetrieveNextCall()
	endfor
	
	if ( match )
		suffix += "m"
		gName2 += "m"
	endif
	
	SetAxis /W=$gName1 bottom tbgn,tend
	
	Duplicate /R=(tbgn,tend) /O $NMDF+"DisplayA0" $NMDF+"DisplayA0"+suffix
	
	AppendToGraph /L/W=$gName1 $NMDF+"DisplayA0"+suffix
	Execute "ModifyGraph /W=" + gName1 + " rgb(DisplayA0" + suffix + ")=(0,0,0)"
	Execute "ReorderTraces /W=" + gName1 + " DisplayA0,{DisplayA0" + suffix + "}"
	
	if ( !match )
	
		Duplicate /O $df+"EV_BaseT" $df+"EV_BaseT"+suffix
		Duplicate /O $df+"EV_BaseY" $df+"EV_BaseY"+suffix
		
		AppendToGraph /L/W=$gName1 $df+"EV_BaseY"+suffix vs $df+"EV_BaseT"+suffix
		Execute "ReorderTraces /W=" + gName1 + " EV_BaseY,{EV_BaseY" + suffix + "}"
	
		Duplicate /O $df+"EV_SearchT" $df+"EV_SearchT"+suffix
		Duplicate /O $df+"EV_SearchY" $df+"EV_SearchY"+suffix
	
		AppendToGraph /L/W=$gName1 $df+"EV_SearchY"+suffix vs $df+"EV_SearchT"+suffix
		Execute "ReorderTraces /W=" + gName1 + " EV_SearchY,{EV_SearchY" + suffix + "}"
	
	endif
	
	Duplicate /O $df+"EV_ThreshT" $df+"EV_ThreshT"+suffix
	Duplicate /O $df+"EV_ThreshY" $df+"EV_ThreshY"+suffix
	
	if ( match )
		AppendToGraph /R=match/W=$gName1 $df+"EV_ThreshY"+suffix vs $df+"EV_ThreshT"+suffix
	else
		AppendToGraph /L/W=$gName1 $df+"EV_ThreshY"+suffix vs $df+"EV_ThreshT"+suffix
	endif
	
	Execute "ReorderTraces /W=" + gName1 + " EV_ThreshY,{EV_ThreshY" + suffix + "}"
	
	Duplicate /O $df+"EV_OnsetT" $df+"EV_OnsetT"+suffix
	Duplicate /O $df+"EV_OnsetY" $df+"EV_OnsetY"+suffix
	
	AppendToGraph /L/W=$gName1 $df+"EV_OnsetY"+suffix vs $df+"EV_OnsetT"+suffix
	Execute "ReorderTraces /W=" + gName1 + " EV_OnsetY,{EV_OnsetY" + suffix + "}"
	
	if ( !match )
	
		Duplicate /O $df+"EV_PeakT" $df+"EV_PeakT"+suffix
		Duplicate /O $df+"EV_PeakY" $df+"EV_PeakY"+suffix
		
		AppendToGraph /L/W=$gName1 $df+"EV_PeakY"+suffix vs $df+"EV_PeakT"+suffix
		Execute "ReorderTraces /W=" + gName1 + " EV_PeakY,{EV_PeakY" + suffix + "}"
	
	endif
	
	RemoveFromGraph /W=$gName1/Z DisplayA0
	RemoveFromGraph /W=$gName1/Z EV_BaseY
	RemoveFromGraph /W=$gName1/Z EV_ThreshY
	RemoveFromGraph /W=$gName1/Z EV_OnsetY
	RemoveFromGraph /W=$gName1/Z EV_PeakY
	RemoveFromGraph /W=$gName1/Z EV_ThisY
	RemoveFromGraph /W=$gName1/Z EV_SearchY
	
	if ( !match )
		Execute "ModifyGraph /W=" + gName1 + " lSize(EV_BaseY" + suffix + ")=1.5,rgb(EV_BaseY" + suffix + ")=(16384,28160,65280)"
		Execute "ModifyGraph /W=" + gName1 + " lSize(EV_SearchY" + suffix + ")=1.5,lStyle(EV_SearchY" + suffix + ")=1,rgb(EV_SearchY" + suffix + ")=(26112,52224,0)"
	endif
	
	Execute "ModifyGraph /W=" + gName1 + " mode(EV_ThreshY" + suffix + ")=3,marker(EV_ThreshY" + suffix + ")=9,msize(EV_ThreshY" + suffix + ")=3,mrkThick(EV_ThreshY" + suffix + ")=1.5,rgb(EV_ThreshY" + suffix + ")=(52224,0,0)"
	Execute "ModifyGraph /W=" + gName1 + " mode(EV_OnsetY" + suffix + ")=3,marker(EV_OnsetY" + suffix + ")=12,msize(EV_OnsetY" + suffix + ")=5,mrkThick(EV_OnsetY" + suffix + ")=1,rgb(EV_OnsetY" + suffix + ")=(52224,0,0)"
	
	if ( !match )
		Execute "ModifyGraph /W=" + gName1 + " mode(EV_PeakY" + suffix + ")=3,marker(EV_PeakY" + suffix + ")=43,msize(EV_PeakY" + suffix + ")=5,mrkThick(EV_PeakY" + suffix + ")=1,rgb(EV_PeakY" + suffix + ")=(52224,0,0)"
	endif
	
	TextBox /W=$gName1/C/N=text0/F=0/A=LB/X=3.80/Y=8.7 "\\Z09Event Tab"
	
	DoWindow /K $gName2
	DoWindow /C/W=$gName1 $gName2
	
	MoveWindow /W=$gName2 gx0,gy0,gx0+gw,gy0+gh
	
	return 0

End // NMP_Event_FigA1_E13

//****************************************************************
//****************************************************************

Function NMP_Event_FigA1_Insert()

	Variable icnt, sfreq
	String sdf, wList
	String thNameT, thNameY, pkNameT, pkNameY, wnName
	
	Variable tbgn = 0
	Variable tend = 40000
	
	String wName = "C_RecordA0"
	String wName2 = "CC_RecordA0"
	String gName = GraphNameEvents
	String gTitle = "Detected Events"
	
	NMSet( folder=NMfolder )
	NMSet( wavePrefix="C_Record" )
	
	sdf = CurrentNMEventSubfolder()
	
	sfreq = 1 / deltax( $wName )
	
	Duplicate /O/R=(tbgn,tend) $wName $wName2
	FilterIIR /LO=( 1/sfreq ) $wName2
	
	DoWindow /K $gName
	Display /K=1/N=$gName $wName2 as gTitle
	
	wList = NMFolderWaveList( CurrentNMEventSubfolder(), "EV_WaveN*", ";", "", 0 )
	
	wnName = StringFromList( 0, wList )
	
	if ( strlen( wnName ) == 0 )
		return error
	endif
	
	wList = NMFolderWaveList( CurrentNMEventSubfolder(), "EV_ThreshT*", ";", "", 0 )
	
	thNameT = StringFromList( 0, wList )
	
	if ( strlen( thNameT ) == 0 )
		return error
	endif
	
	wList = NMFolderWaveList( CurrentNMEventSubfolder(), "EV_ThreshY*", ";", "", 0 )
	
	thNameY = StringFromList( 0, wList )
	
	if ( strlen( thNameY ) == 0 )
		return error
	endif
	
	wList = NMFolderWaveList( CurrentNMEventSubfolder(), "EV_PeakT*", ";", "", 0 )
	
	pkNameT = StringFromList( 0, wList )
	
	if ( strlen( thNameT ) == 0 )
		return error
	endif
	
	wList = NMFolderWaveList( CurrentNMEventSubfolder(), "EV_PeakY*", ";", "", 0 )
	
	pkNameY = StringFromList( 0, wList )
	
	if ( strlen( thNameY ) == 0 )
		return error
	endif
	
	Duplicate /O $sdf+thNameY $thNameY
	Duplicate /O $sdf+thNameT $thNameT
	Duplicate /O $sdf+pkNameY $pkNameY
	Duplicate /O $sdf+pkNameT $pkNameT
	
	Wave thY = $thNameY
	Wave thT = $thNameT
	Wave pkY = $pkNameY
	Wave pkT = $pkNameT
	
	Wave wn = $sdf + wnName
	
	for ( icnt = 0 ; icnt < numpnts( wn ) ; icnt += 1 )
	
		if ( wn[ icnt ] > 0 ) // blank results for second wave
			thY[ icnt ] = NaN
			thT[ icnt ] = NaN
			pkY[ icnt ] = NaN
			pkT[ icnt ] = NaN
		endif
		
	endfor
	
	AppendToGraph /W=$gName $thNameY vs $thNameT
	AppendToGraph /W=$gName $pkNameY vs $pkNameT
	
	Execute "ModifyGraph /W=" + gName + " mode(" + thNameY + ")=3,marker(" + thNameY + ")=9"
	Execute "ModifyGraph /W=" + gName + " mode(" + pkNameY + ")=3,marker(" + pkNameY + ")=8"
	
	SetAxis /W=$gName bottom 0,40000
	SetAxis /W=$gName left -75,0
	
	ModifyGraph /W=$gName rgb=(52224,0,0)
	Execute "ModifyGraph /W=" + gName + " rgb(" + wName2 + ")=(0,0,0)"

	ModifyGraph /W=$gName noLabel=2,axThick=0
	ModifyGraph /W=$gName margin=10
	
	Variable x0 = 7800
	Variable y1 = -45
	Variable w = 5000
	Variable h = 20
	
	SetDrawLayer /W=$gName UserFront
	SetDrawEnv /W=$gName xcoord= bottom,ycoord= left,linethick= 1.25
	DrawLine /W=$gName x0,(y1-h),x0,y1
	SetDrawEnv /W=$gName xcoord= bottom,ycoord= left,linethick= 1.25
	DrawLine /W=$gName x0,(y1-h),(x0+w),(y1-h)
	
	MoveWindow /W=$gName 209,114,385,208
	
	return 0

End // NMP_Event_FigA1_Insert

//****************************************************************
//****************************************************************

Function NMP_Event_FigA_E2W()

	String wList

	String prefix = z_Event_Prefix()

	NMSet( folder=NMfolder )
	NMSet( wavePrefix="C_Record" )
	
	wList = WaveList( prefix + "_*", ";", "" )
	NMKillWaves( wList, noAlert=1 )
	
	wList = WaveList( "C_" + prefix + "_*", ";", "" )
	NMKillWaves( wList, noAlert=1 )

	NMSet( tab="Event" )
	NMEventSet( review=0 )
	NMEvents2Waves( "_selected_", "_selected_", 5, 25, 0, 1, 0, prefix )
	
	NMSet( tab="Main" )
	NMSet( wavePrefix=prefix + "_" )
	NMSet( waveSelect="All" )
	NMMainSetScale( start=0 )

	NMMainDuplicate( newPrefix="C_", overwrite=1 )
	NMSet( wavePrefix="C_" + prefix + "_" )
	NMSet( waveSelect="All" )
	
	Wave wtemp = $"C_" + prefix + "_A0"
	
	if ( leftx( wtemp ) < 0 )
		NMMainBaseline( xbgn=-5, xend=-0.5 )
	else
		NMMainBaseline( xbgn=0, xend=4.5 )
	endif
	
	NMMainFilterIIR( fLow=0.1 )
	
	return 0
	
End // NMP_Event_FigA_E2W

//****************************************************************
//****************************************************************

Function NMP_Event_FigB_FitAll()

	Variable wcnt, wbgn, numWaves, vflag, chisqr1, chisqr2
	String progressStr, wName, tName, gName = "ChanA"

	String prefix = z_Event_Prefix()

	NMSet( tab="Main" )
	NMSet( folder=NMfolder )
	NMSet( wavePrefix=prefix + "_" )
	NMMainSetScale( start=0 )
	
	NMChannelFilterSet( channel=0, off=1 )
	NMChanTransformBaseline( 0, 0, 4.5 )
	NMChannelGraphSet( channel=0, freezeX=1 )
	
	if ( WinType( gName ) != 1 )
		NMDoAlert( "Error: cannot locate graph " + gName )
		return error
	endif
	
	SetAxis /W=$gName bottom 0,20
	SetAxis /W=$gName left -80,10
	
	DoUpdate /W=$gName
	
	wName = NMFitWavePath( "coef" )
	
	NMSet( tab="Fit" )
	NMFitSet( fxn="NMSynExp3" )
	NMFitSet( synExpSign=-1 )
	NMFitSet( xbgn=-inf, xend=inf )
	NMFitSet( fitSave=1 )
	NMFitSet( fitFullWidth=1 )
	NMFitSet( fitPoints=2000 )
	NMFitSet( xbgn=4, xend = 6 )
	
	numWaves = NMNumWaves()
	wbgn = 0 // CurrentNMWave()
	
	if ( !WaveExists( $wName ) )
		NMDoAlert( "Error: cannot locate NM Fit wave " + wName )
		return error
	endif

	Wave FT_coef = $wName
	Wave FT_guess = $NMFitWavePath( "guess" )
	Wave FT_hold = $NMFitWavePath( "hold" )
	
	if ( WinType( "NM_Fit_Parameters" ) != 2 )
		NMDoAlert( "Error: cannot locate table NM_Fit_Parameters" )
		return error
	endif
	
	MoveWindow /W=NM_Fit_Parameters 175.5,438.5,684.75,620.75
	
	progressStr = "Fitting events..."
	
	for ( wcnt = wbgn ; wcnt < numWaves ; wcnt += 1 )
	
		if ( NMProgress( wcnt, numWaves, progressStr ) == 1 )
			break
		endif
	
		NMSet( waveNum=wcnt )
		
		FT_guess[ 0 ] = 4.8 // X0
		FT_guess[ 1 ] = 0.1 // TR1
		FT_guess[ 2 ] = 2 // N
		FT_guess[ 3 ] = -90 // A1
		FT_guess[ 4 ] = 0.2 // TD1
		FT_guess[ 5 ] = 0 // // A2
		FT_guess[ 6 ] = 10 // TD2
		
		FT_hold = NaN
		FT_hold[ 2 ] = 1
		FT_hold[ 5 ] = 1
		FT_hold[ 6 ] = 1
		
		DoWindow /F NM_Fit_Parameters
		DoUpdate /W=NM_Fit_Parameters
		
		vflag = NMFitWave()
		
		DoUpdate /W=$gName
		
		if ( ( vflag == 0 ) && ( numtype( FT_coef[ 0 ] * FT_coef[ 1 ] * FT_coef[ 3 ] * FT_coef[ 4 ] ) == 0 ) )
			FT_guess[ 0 ] = FT_coef[ 0 ] // X0
			FT_guess[ 1 ] = FT_coef[ 1 ] // TR1
			FT_guess[ 3 ] = FT_coef[ 3 ] // A1
			FT_guess[ 4 ] = FT_coef[ 4 ] // TD1
		endif
		
		FT_hold[ 2 ] = NaN
		
		DoWindow /F NM_Fit_Parameters
		DoUpdate /W=NM_Fit_Parameters
		
		vflag = NMFitWave()
		DoUpdate /W=$gName
		
		chisqr1 = NumVarOrDefault( NMFitDF + "V_chisq", NaN )
		
		if ( vflag == 0 )
			tName = NMFitSaveCurrent()
			MoveWindow /W=$tName 0, 0, 0, 0
		endif
		
	endfor
	
	//NMDoAlert( "Time to review fits" )
	
	return 0

End // NMP_Event_FigB_FitAll

//****************************************************************
//****************************************************************

Function NMP_Event_FigBA_AlignToX0() // Figures A and B

	String wList, wName
	
	String prefix = z_Event_Prefix()

	NMSet( tab="Main" )
	NMSet( folder=NMfolder )
	NMSet( wavePrefix=prefix + "_" )
	NMSet( waveSelect="All" )
	
	wList = NMFolderWaveList( CurrentNMFitSubfolder(), "*_X0_*", ";", "", 1 )
	
	wName = StringFromList( 0, wList )
	
	if ( strlen( wName ) == 0 )
		return error
	endif
	
	NMMainAlign( waveOfAlignValues=wName, alignAt=0 )
	NMChanTransformBaseline( 0, -4.5, 0 )
	
	wList = WaveList( "C_" + prefix + "_*", ";", "" )
	
	if ( ItemsInList( wList ) > 0 )
		NMSet( wavePrefix="C_" + prefix + "_" )
		NMSet( waveSelect="All" )
		NMMainAlign( waveOfAlignValues=wName, alignAt=0 )
	endif
	
	NMSet( wavePrefix="Fit_" + prefix )
	NMSet( waveSelect="All" )
	NMMainAlign( waveOfAlignValues=wName, alignAt=0 )
	
	return 0
	
End // NMP_Event_FigBA_AlignToX0

//****************************************************************
//****************************************************************

Function NMP_Event_FigB1_FitE13()

	Variable dx
	String wList, wName, fitName, fitName2
	
	String gName1 = "ChanA"
	String gName2 = "ChanA_Fit"
	
	String prefix = z_Event_Prefix()

	NMSet( tab="Main" )
	NMSet( folder=NMfolder )
	NMSet( wavePrefix=prefix + "_" )
	NMSet( waveNum=EventExampleNum )
	NMSet( tab="Fit" )
	
	NMChannelGraphSet( channel=0, grid=0 )
	NMChannelFilterSet( channel=0, off=1 )
	
	if ( WinType( gName1 ) != 1 )
		NMDoAlert( "Error: cannot locate graph " + gName1 )
		return error
	endif
	
	SetAxis /W=$gName1 bottom 3.5,8
	SetAxis /W=$gName1 left -40,10
	Label /W=$gName1 bottom "ms"
	Label /W=$gName1 left "Imem ( pA )"
	ModifyGraph /W=$gName1 manTick(bottom)={0,2,0,0},manMinor(bottom)={1,50}
	ModifyGraph /W=$gName1 manTick(left)={0,20,0,0},manMinor(left)={1,50}
	ModifyGraph /W=$gName1 margin(left)=40,margin(bottom)=37,margin(top)=22,margin(right)=12
	
	Duplicate /O $NMDF+"DragBgnX" $NMDF+"DragBgnX_fit"
	Duplicate /O $NMDF+"DragBgnY" $NMDF+"DragBgnY_fit"
	Duplicate /O $NMDF+"DragEndX" $NMDF+"DragEndX_fit"
	Duplicate /O $NMDF+"DragEndY" $NMDF+"DragEndY_fit"
	
	Wave dbx = $NMDF+"DragBgnX_fit"
	Wave dby = $NMDF+"DragBgnY_fit"
	Wave dex = $NMDF+"DragEndX_fit"
	Wave dey = $NMDF+"DragEndY_fit"
	
	dbx = 4
	dey = 6
	
	dby[ 0 ] = -40
	dby[ 1 ] = 10
	dey[ 0 ] = -40
	dey[ 1 ] = 10
	
	Duplicate /O $NMDF+"DisplayA0" $NMDF+"DisplayA0_fit"
	dx = deltax( $NMDF+"DisplayA0_fit" )
	Setscale /P x 0, dx, $NMDF+"DisplayA0_fit"
	
	wList = WaveList( "Fit*", ";", "WIN:" + gName1 )
	fitName = StringFromList( 0, wList )
	
	if ( strlen( fitName ) == 0 )
		return 0
	endif
	
	fitName2 = "z" + fitName
	
	Duplicate /O $fitName $fitName2
	dx = deltax( $fitName2 )
	Setscale /P x 0, dx, $fitName2
	
	AppendToGraph /W=$gName1 $NMDF+"DisplayA0_fit"
	ModifyGraph /W=$gName1 rgb(DisplayA0_fit)=(0,0,0)
	ReorderTraces /W=$gName1 DisplayA0,{DisplayA0_fit}
	
	AppendToGraph /W=$gName1 $NMDF+"DragBgnY_fit" vs $NMDF+"DragBgnX_fit"
	ModifyGraph /W=$gName1 rgb(DragBgnY_fit)=(16384,28160,65280)
	ModifyGraph /W=$gName1 lstyle(DragBgnY_fit)=3
	ReorderTraces /W=$gName1 DragBgnY,{DragBgnY_fit}
	
	AppendToGraph /W=$gName1 $NMDF+"DragEndY_fit" vs $NMDF+"DragEndX_fit"
	ModifyGraph /W=$gName1 rgb(DragEndY_fit)=(16384,28160,65280)
	ModifyGraph /W=$gName1 lstyle(DragEndY_fit)=3
	ReorderTraces /W=$gName1 DragEndY,{DragEndY_fit}
	
	RemoveFromGraph /W=$gName1 DisplayA0
	RemoveFromGraph /W=$gName1 DragBgnY,DragEndY
	
	//RemoveFromGraph /W=$gName1 $fitName
	Execute "RemoveFromGraph /W=" + gName1 + " " + fitName
	AppendToGraph /W=$gName1 $fitName2
	//ModifyGraph /W=$gName1 rgb( $fitName2 )=(52224,0,0)
	Execute "ModifyGraph /W=" + gName1 + " rgb(" + fitName2 + ")=(52224,0,0)"
	
	TextBox /W=$gName1/C/N=text0/F=0/A=LB "\\Z09NMSynExp3"
	TextBox /W=$gName1/C/N=text0/X=75/Y=8.7
	TextBox /W=$gName1/C/N=text1/F=0/A=LB/X=3.8/Y=8.7 "\\Z09Fit Tab"
	
	DoWindow /K $gName2
	DoWindow /C/W=$gName1 $gName2
	
	Variable y0 = gy0 + 200
	
	MoveWindow /W=$gName2 gx0,y0,gx0+gw,y0+gh
	
	return 0

End // NMP_Event_FigB1_FitE13

//****************************************************************
//****************************************************************

Function NMP_Event_FigA2_Events39( [ prefix ] ) // execute after alignment
	String prefix // "Event0" or "Event1"

	Variable numWaves, wcnt, aligned
	String gName, wList, wName, avgName, avgNameShort, avgName0, diffName = "Diff_Avg"
	
	if ( paramIsDefault( prefix ) )
		prefix = z_Event_Prefix()
	endif
	
	if ( strlen( prefix ) == 0 )
		return error
	endif
	
	NMSet( tab="Main" )
	NMSet( folder=NMfolder )
	NMSet( wavePrefix=prefix + "_" )
	NMSet( waveSelect="All" )
	NMMainMatrixStats( selectList="avg", transforms=1, ignoreNANs=1, truncateToCommonXScale=0, graph=0, graphInputs=0 )
	
	avgName = StringFromList( 0, StrVarOrDefault( NMDF + "OutputWaveList", "" ) )
	avgNameShort = NMChild( avgName )
	
	NMSet( wavePrefix="C_" + prefix + "_" )
	NMSet( waveSelect="All" )
	
	NMSetsNew( "Set3" )
	NMSetsSet( setList="Set3", value=1, fromWave=0, toWave=EventNumMax, skipWaves=0, clearFirst=1 )
	NMSet( waveSelect="Set3" )
	
	Variable numSet3 = NMSetsCount( "Set3", 0 )
	
	wList = NMMainGraph( color="black" )
	
	gName = StringFromList( 0, wList )
	
	if ( strlen( gName ) == 0 )
		return error
	endif
	
	SetAxis /W=$gName left miniYmin,miniYmax
	
	if ( aligned )
		SetAxis /W=$gName bottom miniXmin,miniXmax
	else
		SetAxis /W=$gName bottom (miniXmin+5),(miniXmax+5)
	endif
	
	ModifyGraph /W=$gName lsize=1,noLabel=2,axThick=0,margin=14
	
	AppendToGraph /W=$gName $avgName
	Execute "ModifyGraph /W=" + gName + " rgb(" + avgNameShort + ")=(52224,0,0),lsize(" + avgNameShort + ")=2"
	
	numWaves = NMNumWaves()
	
	Legend /W=$gName/C/N=text1/J/F=0/A=MC/X=17.00/Y=4.80 "\\Z09\\s(C_" + prefix + "_A0) EPSCs ( n = " + num2istr( numSet3 ) + " / " + num2istr( numWaves ) + " )\r\\s(" + avgNameShort + ") average ( n = " + num2istr( numWaves ) + " )"
	
	//TextBox /W=$gName/C/N=text0/F=0/X=15/Y=40 "\\Z09n = " + num2istr( numSet3 ) + " / " + num2istr( numWaves ) + " events"
	
	SetAxis /W=$gName bottom miniXmin,miniXmax
	
	Variable x0 = 2
	Variable y0 = -45
	Variable w = 1
	Variable h = 12
	
	SetDrawLayer /W=$gName UserFront
	SetDrawEnv /W=$gName xcoord= bottom,ycoord= left,linethick= 1.25 // scalebars
	DrawLine /W=$gName x0,(y0-h),x0,y0
	SetDrawEnv /W=$gName xcoord= bottom,ycoord= left,linethick= 1.25 // scalebars
	DrawLine /W=$gName x0,(y0-h),(x0+w),(y0-h)
	
	if ( StringMatch( prefix, "Event0" ) )
	
		DoWindow /K $GraphNameEventsAll
		DoWindow /C/W=$gName $GraphNameEventsAll
		
		x0 = gx0+390
		
		MoveWindow /W=$GraphNameEventsAll x0,gy0,x0+gw,gy0+gh
		
	else
	
		DoWindow /F $GraphNameEventsAll
		AppendToGraph /W=$GraphNameEventsAll $avgName
		Execute "ModifyGraph /W=" + GraphNameEventsAll + " rgb(" + avgNameShort + ")=(16384,28160,65280),lsize(" + avgNameShort + ")=2,lstyle(" + avgNameShort + ")=3"
		
		// compute the difference between averages
		
		NMSet( wavePrefix="Avg_" )
		NMMainInterpolate( alg="cubic spline", xmode=1 ) // make sure avgs have same time scale
		NMMainRedimension( points=1490 ) // remove noise at end of traces
		
		avgName0 = ReplaceString( "EV1", avgName, "EV0" )
		Duplicate /O $avgName $diffName
		
		Wave wtemp0 = $avgName0
		Wave wtemp1 = $avgName
		Wave diff = $diffName
		
		diff = wtemp0 - wtemp1
		
		AppendToGraph /W=$GraphNameEventsAll diff
		
		Execute "ModifyGraph /W=" + GraphNameEventsAll + " rgb(" + diffName + ")=(43520,43520,43520),lsize(" + diffName + ")=2"
		
		avgNameShort = NMChild( avgName0 )
		
		Execute "ReorderTraces /W=" + GraphNameEventsAll + " " + avgNameShort + ",{" + diffName + "}"
		
		Legend /W=$GraphNameEventsAll/C/N=text1/J "\\Z09\\s(C_Event0_A0) EPSCs ( n = 39 / 199 )"
		AppendText /W=$GraphNameEventsAll/N=text1 "\\s(Avg_EV0All_A0) avg ( n = 199 )"
		AppendText /W=$GraphNameEventsAll/N=text1 "\\s(Avg_EV1All_A0) avg ( template, n = 194 )"
		AppendText /W=$GraphNameEventsAll/N=text1 "\\s(Diff_Avg) avg difference"
	
	endif
	
	return 0
	
End // NMP_Event_FigA2_Events39

//****************************************************************
//****************************************************************

Function NMP_Event_FigB2_Fits39()

	String newList, gName, wList, fitName
	
	String prefix = z_Event_Prefix()
	
	DoWindow /K $GraphNameFitsAll
	
	NMSet( tab="Main" )
	NMSet( folder=NMfolder )
	NMSet( wavePrefix="Fit_" + prefix )
	NMSet( waveSelect="All" )
	
	Variable numWaves = NMNumWaves()
	
	NMSetsNew( "Set3" )
	NMSetsSet( setList="Set3", value=1, fromWave=0, toWave=EventNumMax, skipWaves=0, clearFirst=1 )
	NMSet( waveSelect="Set3" )
	Variable numSet3 = NMSetsCount( "Set3", 0 )
	
	wList = NMMainGraph( color="gray" )
	
	gName = StringFromList( 0, wList )
	
	if ( strlen( gName ) == 0 )
		return error
	endif
	
	SetAxis /W=$gName left miniYmin,miniYmax
	SetAxis /W=$gName bottom miniXmin,miniXmax
	ModifyGraph /W=$gName rgb=(52224,0,0)
	
	wList = WaveList( "Fit*", ";", "WIN:" + gName )
	fitName = StringFromList( 0, wList )
	
	ModifyGraph /W=$gName noLabel=2,axThick=0,margin=14
	TextBox /W=$gName/K/N=avgtext
	Legend /W=$gName/C/N=text0/J/F=0/X=6.00/Y=23.00 "\\Z09\\s(" + fitName + ") fits ( n = " + num2istr( numSet3 ) + " / " + num2istr( numWaves ) + " )"
	
	DoWindow /C/W=$gName $GraphNameFitsAll
	
	MoveWindow /W=$GraphNameFitsAll 403.5,251,690.75,423.5
	
	Variable x0 = gx0 + 390
	Variable y0 = gy0 + 200
	
	MoveWindow /W=$GraphNameFitsAll x0,y0,x0+gw,y0+gh
	
	return 0
	
End // NMP_Event_FigB2_Fits39

//****************************************************************
//****************************************************************

Function NMP_Event_FigB2_HistoX0()

	Variable numWaves
	String wList, wName, hName, df
	
	String gName = "FitsSyn3X0"
	
	String prefix = z_Event_Prefix()

	NMSet( tab="Main" )
	NMSet( folder=NMfolder )
	NMSet( wavePrefix=prefix + "_" )
	NMSet( waveSelect="All" )
	
	numWaves = NMNumWaves()
	
	df = CurrentNMFitSubfolder()
	
	if ( !DataFolderExists( df ) )
		return error
	endif
	
	wList = NMFolderWaveList( df, "*_X0_*", ";", "", 0 )
	
	wName = StringFromList( 0, wList )
	
	if ( strlen( wName ) == 0 )
		return error
	endif
	
	Wave wtemp = $df+wName
	
	hName = wName + "_Hist"
	
	Make /O/N=1 $hName = NaN
	
	Wave htemp = $hName
	
	Histogram /B={4.4,0.01,70} wtemp,htemp
	
	DoWindow /K $gName
	
	Display /N=$gName/W=(387.75,70.25,659.25,245.75) $hName as "Fits Syn3 X0"
	
	ModifyGraph /W=$gName margin(left)=35,margin(bottom)=36,margin(top)=14,margin(right)=14
	ModifyGraph /W=$gName mode=5
	ModifyGraph /W=$gName rgb=(0,0,0)
	ModifyGraph /W=$gName hbFill=2
	ModifyGraph /W=$gName standoff=0
	ModifyGraph /W=$gName axThick=1.25
	ModifyGraph /W=$gName fSize=9
	ModifyGraph /W=$gName manTick(left)={0,10,0,0},manMinor(left)={1,50}
	ModifyGraph /W=$gName manTick(bottom)={0,0.2,0,1},manMinor(bottom)={1,50}
	Label /W=$gName left "Count"
	Label /W=$gName bottom "\\f02t\\f00\\B0\\M ( ms )"
	SetAxis /W=$gName left 0,25
	SetAxis /W=$gName bottom 4.5,5
	
	TextBox /W=$gName/C/N=text0/F=0 "\\Z09n = " + num2istr( numWaves )
	TextBox /W=$gName/C/N=text0/X=55.70/Y=4.76
	
	Variable x0 = 540
	Variable y0 = 300
	
	MoveWindow /W=$gName x0,y0,x0+hw,y0+hh
	
	return 0
	
End // NMP_Event_FigB2_HistoX0

//****************************************************************
//****************************************************************
	
Function NMP_Event_FigC_Stats()

	String prefix = z_Event_Prefix()

	NMSet( folder=NMfolder )
	NMSet( wavePrefix="Fit_" + prefix )
	NMSet( waveSelect="All" )
	
	NMSet( tab="Stats" )
	NMStatsSet( win=0, fxn="RiseTime-", risePbgn=10, risePend=90 )
	NMStatsSet( win=0, bsln=1, fxn="Avg", xbgn=-4, xend=-1, bslnSubtract=1 )
	NMStatsSet( win=0, xbgn=-0.25, xend=2, filterNum=0 )
	NMStatsSet( win=0, transform="Off" )
	//NMStatsCompute( chanSelectList="A", waveSelectList="All", windowList="0", show=1, delay=0, tables=1, graphs=1, stats2=0 )
	
	NMStatsSet( win=1, fxn="Min" )
	NMStatsSet( win=1, bsln=1, fxn="Avg", xbgn=-4, xend=-1, bslnSubtract=1 )
	NMStatsSet( win=1, xbgn=-0.5, xend=2.54, filterNum=0 )
	NMStatsSet( win=1, transform="Off" )
	
	NMStatsCompute( chanSelectList="A", waveSelectList="All", windowList="0;1;", show=1, delay=0, tables=1, graphs=1, stats2=0 )
	
	//NMDoAlert( "Time to review rise-time stats", title = "NM Rise-Time Stats" )
	
	return 0

End // NMP_Event_FigC_Stats

//****************************************************************
//****************************************************************

Function NMP_Event_FigC2_StatsRT()

	Variable tstart, dx, histo_xmax = 0.3, fitpoints = 2000
	String gName, wName
	
	String prefix = z_Event_Prefix()
	String gTitle = "Rise-Time Histogram"
	String fitName = "Fit_Gauss_RT_Histo"
	
	Variable binWidth = 0.01
	Variable numBins = 100
	
	NMSet( folder=NMfolder )
	NMSet( wavePrefix="Fit_" + prefix )
	NMSet( waveSelect="All" )
	
	String df = GetDataFolder( 1 )
	
	String statsFolder = "Stats_Fit_" + prefix + "_All_A"
	String statsWave = "ST_RiseT0_FitEV0All_A0"

	NMStatsSet( folderSelect=statsFolder )
	NMStatsSet( waveSelect=statsWave )
	
	wName = NMStatsHistogram( folder=statsFolder, wName=statsWave, binStart=0, binWidth=binWidth, numBins=numBins )
	
	gName = StringFromList( 0, StrVarOrDefault( NMDF + "OutputWinList", "" ) )
	
	if ( strlen( gName ) == 0 )
		return error
	endif
	
	DoWindow /T $gName,gTitle
	SetAxis /W=$gName bottom 0,histo_xmax
	SetAxis /W=$gName left 0,40
	ModifyGraph /W=$gName axisOnTop=1, axThick=1.25
	ModifyGraph /W=$gName manTick(bottom)={0,0.1,0,1},manMinor(bottom)={1,50}
	ModifyGraph /W=$gName manTick(left)={0,20,0,0},manMinor(left)={1,50}
	ModifyGraph /W=$gName margin(left)=35,margin(bottom)=36,margin(top)=14,margin(right)=14
	ModifyGraph /W=$gName fSize=9
	Label /W=$gName left "Count"
	Label /W=$gName bottom "10 - 90% Rise Time ( ms )"
	
	K0 = 0
	
	Duplicate /O $wName $fitName
	
	tstart = binWidth / 2 // move x-scale to align at center of each bin before doing the fit
	
	Setscale /P x tstart, binWidth, $wName

	CurveFit /H="1000"/NTHR=0 gauss $wName /D=$fitName
	
	Setscale /P x 0, binWidth, $wName
	
	Wave W_coef
	
	Variable x0 = W_coef[ 2 ]
	Variable xwidth = W_coef[ 3 ]
	Variable xstdv = xwidth / sqrt( 2 ) // for gauss fit, width = sqrt( 2 ) * xstdv
	Variable xcutoff = x0 + 5 * xstdv
	
	Wave fit = $fitName
	
	dx = histo_xmax / fitpoints
	
	Redimension /N=( fitpoints ) fit
	Setscale /P x 0, dx, fit
	
	fit = W_coef[ 0 ] + W_coef[ 1 ] * exp( -1 * ( ( x - W_coef[ 2 ] ) / W_coef[ 3 ] ) ^ 2 )
	
	AppendToGraph /W=$gName $fitName
	ModifyGraph /W=$gName lsize($fitName)=1.25
	
	Execute "ModifyGraph rgb(" + fitName + ")=(52224,0,0)"
	
	x0 = round( x0 * 100 ) / 100
	xstdv = round( xstdv * 100 ) / 100
	
	TextBox /W=$gName/C/N=text0/F=0/A=MC "\\Z09" + num2str( x0 ) + " � " + num2str( xstdv ) + " ms"
	TextBox /W=$gName/C/N=text0/X=-14.12/Y=48.50
	
	DoWindow /K $HistoNameRT
	DoWindow /C/W=$gName $HistoNameRT
	
	x0 = 324
	Variable y0 = 462
	
	MoveWindow /W=$HistoNameRT x0,y0,x0+hw,y0+hh
	
	return 0
	
End // NMP_Event_FigC2_StatsRT

//****************************************************************
//****************************************************************

Function NMP_Event_FigC2_StatsPeak()

	String gName, wName
	
	String prefix = z_Event_Prefix()
	String gTitle = "Peak Histogram"
	
	NMSet( folder=NMfolder )
	NMSet( wavePrefix="Fit_" + prefix )
	NMSet( waveSelect="All" )
	
	String df = GetDataFolder( 1 )
	
	String statsFolder = "Stats_Fit_" + prefix + "_All_A"
	String statsWave = "ST_MinY1_FitEV0All_A0"

	NMStatsSet( folderSelect=statsFolder )
	NMStatsSet( waveSelect=statsWave )
	
	wName = NMStatsHistogram( folder=statsFolder, wName=statsWave, binStart=-70, binWidth=2, numBins=50 )
	
	gName = StringFromList( 0, StrVarOrDefault( NMDF + "OutputWinList", "" ) )
	
	if ( strlen( gName ) == 0 )
		return error
	endif
	
	DoWindow /T $gName,gTitle
	SetAxis /W=$gName bottom -80,0
	SetAxis /W=$gName left 0,25
	ModifyGraph /W=$gName axisOnTop=1, axThick=1.25
	ModifyGraph /W=$gName manTick(bottom)={0,20,0,1},manMinor(bottom)={1,50}
	ModifyGraph /W=$gName manTick(left)={0,10,0,0},manMinor(left)={1,50}
	ModifyGraph /W=$gName margin(left)=35,margin(bottom)=36,margin(top)=14,margin(right)=14
	ModifyGraph /W=$gName fSize=9
	Label /W=$gName left "Count"
	Label /W=$gName bottom "Peak ( pA )"
	
	wName = CurrentNMStats2WaveSelect( 1 )
	WaveStats /Q $wName
	
	Variable avg = round( V_avg * 100 ) / 100
	Variable stdv = round( V_sdev * 100 ) / 100
	
	TextBox /W=$gName/C/N=text0/F=0/A=MC/X=-1.99/Y=47.84 "\\Z09" + num2str( avg ) + " � " + num2str( stdv ) + " pA"
	
	DoWindow /K $HistoNamePeak
	DoWindow /C/W=$gName $HistoNamePeak
	
	Variable x0 = 540
	Variable y0 = 462
	
	MoveWindow /W=$HistoNamePeak x0,y0,x0+hw,y0+hh
	
	return 0
	
End // NMP_Event_FigC2_StatsPeak

//****************************************************************
//****************************************************************

Function NMP_Event_FigC1_StatsRTE13()

	String wName, wName2, fitName
	
	String gName1 = "ChanA"
	String gName2 = "ChanA_Stats"
	
	String sdf = NMStatsDF
	String prefix = z_Event_Prefix()
	
	NMSet( tab="Main" )
	NMSet( folder=NMfolder )
	NMSet( wavePrefix="Fit_" + prefix )
	NMSet( waveNum=EventExampleNum )
	NMChannelGraphSet( channel=0, grid=0 )
	NMSet( tab="Stats" )
	
	if ( WinType( gName1 ) != 1 )
		NMDoAlert( "Error: cannot locate graph " + gName1 )
		return error
	endif

	SetAxis /W=$gName1 bottom -0.5,2.5
	SetAxis /W=$gName1 left -40,10
	Label /W=$gName1 bottom "ms"
	Label /W=$gName1 left "Imem ( pA )"
	ModifyGraph /W=$gName1 manTick(bottom)={0,1,0,0},manMinor(bottom)={1,50}
	ModifyGraph /W=$gName1 manTick(left)={0,20,0,0},manMinor(left)={1,50}
	ModifyGraph /W=$gName1 margin(left)=40,margin(bottom)=37,margin(top)=22,margin(right)=12
	ModifyGraph /W=$gName1 axisOnTop=1
	
	wName = prefix + "_A" + num2istr( EventExampleNum )
	fitName = "Fit_" + wName
	wName2 = "CC_" + wName
	
	Duplicate /O $wName $wName2
	
	Wave wtemp = $wName2
	
	WaveStats /Q/R=(-5,-0.5) wtemp
	
	wtemp -= V_avg
	
	AppendToGraph /W=$gName1 wtemp
	
	Execute "ReorderTraces /W=" + gName1 + " DisplayA0,{" + wName2 + "}"
	Execute "ModifyGraph /W=" + gName1 + " rgb(" + wName2 + ")=(52224,52224,52224)"
	
	AppendToGraph /W=$gName1 $fitName
	
	Execute "ReorderTraces /W=" + gName1 + " DisplayA0,{" + fitName + "}"
	Execute "ModifyGraph /W=" + gName1 + " rgb(" + fitName + ")=(52224,0,0)"
	
	Duplicate /O $sdf + "ST_RDX" ST_RDX
	Duplicate /O $sdf + "ST_RDY" ST_RDY
	
	Duplicate /O $sdf + "ST_PntX" ST_PntX
	Duplicate /O $sdf + "ST_PntY" ST_PntY
	
	Duplicate /O $NMDF+"DragBgnX" $NMDF+"DragBgnX_stats"
	Duplicate /O $NMDF+"DragBgnY" $NMDF+"DragBgnY_stats"
	Duplicate /O $NMDF+"DragEndX" $NMDF+"DragEndX_stats"
	Duplicate /O $NMDF+"DragEndY" $NMDF+"DragEndY_stats"
	
	Wave dbx = $NMDF+"DragBgnX_stats"
	Wave dby = $NMDF+"DragBgnY_stats"
	Wave dex = $NMDF+"DragEndX_stats"
	Wave dey = $NMDF+"DragEndY_stats"
	
	dbx = -0.25
	dey = 2
	
	dby[ 0 ] = -40
	dby[ 1 ] = 10
	dey[ 0 ] = -40
	dey[ 1 ] = 10
	
	AppendToGraph /W=$gName1 $NMDF+"DragBgnY_stats" vs $NMDF+"DragBgnX_stats"
	ModifyGraph /W=$gName1 rgb(DragBgnY_stats)=(16384,28160,65280)
	ModifyGraph /W=$gName1 lstyle(DragBgnY_stats)=3
	ReorderTraces /W=$gName1 DragBgnY,{DragBgnY_stats}
	
	AppendToGraph /W=$gName1 $NMDF+"DragEndY_stats" vs $NMDF+"DragEndX_stats"
	ModifyGraph /W=$gName1 rgb(DragEndY_stats)=(16384,28160,65280)
	ModifyGraph /W=$gName1 lstyle(DragEndY_stats)=3
	ReorderTraces /W=$gName1 DragEndY,{DragEndY_stats}
	
	RemoveFromGraph /W=$gName1 ST_WinY,ST_RDY,ST_PntY,ST_BslnY
	RemoveFromGraph /W=$gName1 DragBgnY,DragEndY,DragBslnBgnY,DragBslnEndY
	RemoveFromGraph /W=$gName1 DisplayA0
	
	AppendToGraph /W=$gName1 ST_PntY vs ST_PntX
	ModifyGraph /W=$gName1 mode(ST_PntY)=3,marker(ST_PntY)=19,msize(ST_PntY)=3,rgb(ST_PntY)=(0,0,0)
	
	AppendToGraph /W=$gName1 ST_RDY vs ST_RDX
	ModifyGraph /W=$gName1 mode(ST_RDY)=3,marker(ST_RDY)=9,msize(ST_RDY)=3,mrkThick(ST_RDY)=1.25,rgb(ST_RDY)=(0,0,0)
	
	WaveStats /Q $fitName
	
	Variable peak = V_min
	
	peak = round( peak * 100 )
	peak /= 100
	
	Variable riseTime = NumVarOrDefault( sdf + "AmpXV", NaN )
	
	riseTime = round( riseTime * 100 )
	riseTime /= 100
	
	TextBox /W=$gName1/C/N=text0/F=0/A=MC/X=9.90/Y=-17.00 "\\Z09Rise Time = " + num2str( riseTime ) + " ms\rPeak = " + num2str( peak) + " pA"
	TextBox /W=$gName1/C/N=text1/F=0/A=LB/X=3.80/Y=8.7 "Stats Tab"
	
	DoWindow /K $gName2
	DoWindow /C/W=$gName1 $gName2
	
	Variable y0 = gy0 + 400
	
	MoveWindow /W=$gName2 gx0,y0,gx0+gw,y0+gh
	
	return 0

End // NMP_Event_FigC1_StatsRTE13

//****************************************************************
//****************************************************************

Function NMP_Event_MatchTemplateAlert()

	String txt = "You need to install the MatchTemplate XOP to run this macro. "
	
	txt += "Download the XOP from www.neuromatic.thinkrandom.com/NMEventTab.html "
	txt += "and place it in the Igor Extensions folder."
		
	NMDoAlert( txt )
	NMHistory( txt )

End // NMP_Event_MatchTemplateAlert

//****************************************************************
//****************************************************************

Function NMP_Event_FigA_MatchTemplate()

	String tName, txt
	String avgName = "Avg_EV0All_A0"
	String gName = "MatchTemp"
	
	if ( exists("MatchTemplate") != 4 )
		NMP_Event_MatchTemplateAlert()
		return error
	endif

	NMSet( tab="Main" )
	NMSet( folder=NMfolder )
	
	Variable dx = deltax( $avgName )
	
	Variable baseline = matchBaseline
	Variable totalTime = 3

	Duplicate /O/R=(-baseline,(totalTime-baseline)) $avgName $matchTemplateName
	Setscale /P x 0, dx, $matchTemplateName
	
	WaveStats /Q $matchTemplateName
	
	Wave template = $matchTemplateName
	
	template /= V_min // normalize
	
	DoWindow /K $gName
	Display /K=1/N=$gName/W=(120,300,510,500) template as "Matching Template : " + matchTemplateName
	
	NMHistory( "Created template waveform: " + matchTemplateName )
	NMHistory( "Template baseline: " + num2str( baseline ) )

	NMSet( tab="Main" )
	NMSet( folder=NMfolder )
	NMSet( wavePrefix="C_Record" )
	
	NMSetsSet( setList="Set1", value=1, waveNum=0 )
	NMSet( waveSelect="Set1" )
	
	NMSet( tab="Event" )
	NMEventSet( review=0 )
	
	//NMEventSet( templateMatching=1 )
	SetNMvar( NMEventDF + "MatchFlag", 1 )
	SetNMvar( NMEventDF + "MatchBsln", matchBaseline )
	SetNMvar( NMEventDF + "MatchFlag", 3 )
	SetNMstr( NMEventDF + "Template", matchTemplateName )
	
	NMEventSet( searchMethodStr="level-", matchLevel=-3 )
	NMEventSet( PeakOn=0 )
	
	MatchTemplateCompute( "C_RecordA0", "EV_Template" )
	EventDisplay( 1 )
	NMEventSet( searchTime=0 )
	
	NMEventTableManager( "", "make" )
	NMEventTableManager( "", "clear" )
	
	tName = StrVarOrDefault( NMDF + "OutputWinList", "" )
	
	if ( WinType( tName ) == 2 )
		MoveWindow /W=$tName 0, 0, 0, 0
	endif
	
	NMProgressCancel( reset = 1 )
	
	EventFindAll( 1, 1 )
	
	if ( NMProgressCancel() )
		return error
	endif
	
	if ( ( NMP_Event_FigA_E2W() == error ) || NMProgressCancel() )
		return error
	endif
	
	if ( ( NMP_Event_FigB_FitAll() == error ) || NMProgressCancel() )
		return error
	endif
	
	if ( ( NMP_Event_FigBA_AlignToX0() == error ) || NMProgressCancel() )
		return error
	endif
	
	if ( ( NMP_Event_FigA2_Events39() == error ) || NMProgressCancel() )
		return error
	endif
	
	if ( ( NMP_Event_FigA_MatchMissed( 0 ) == error ) || NMProgressCancel() )
		return error
	endif
	
	if ( ( NMP_Event_FigA_MatchMissed( 1 ) == error ) || NMProgressCancel() )
		return error
	endif
	
	return 0
	
End // NMP_Event_FigA_MatchTemplate

//****************************************************************
//****************************************************************

Function NMP_Event_FigA_MatchMissed( select )
	Variable select // ( 0 ) or ( 1 )

	Variable wcnt0, wcnt1, t0, t1, found
	Variable twin = 1
	String wName, wName0, wName1
	
	String gName = "MiniAvgs"
	String df = GetDataFolder( 1 )
	
	NMSet( tab="Main" )
	NMSet( folder=NMfolder )
	
	if ( select == 0 )
	
		NMSet( wavePrefix="Event0_" )
		
		wName0 = "Event_C_Record_All_A:EV_OnsetT_CRAll_A0"
		wName1 = "Event_C_Record_Set1_A:EV_OnsetT_CRS1_A0"
		
	else
	
		NMSet( wavePrefix="Event1_" )
		
		wName0 = "Event_C_Record_Set1_A:EV_OnsetT_CRS1_A0"
		wName1 = "Event_C_Record_All_A:EV_OnsetT_CRAll_A0"
		
	endif
	
	Wave wt0 = $df + wName0
	Wave wt1 = $df + wName1
	
	NMSetsClear( "Set1" )
	NMSetsClear( "Set2" )
	
	Print "Searching for events in wave " + NMQuotes( wName0 )
	Print " that are not in wave " + NMQuotes( wName1 )
	
	for ( wcnt0 = 0 ; wcnt0 < numpnts( wt0 ) ; wcnt0 += 1 )
	
		t0 = wt0[ wcnt0 ]
		found = 0
		
		for ( wcnt1 = 0 ; wcnt1 < numpnts( wt1 ) ; wcnt1 += 1 )
		
			t1 = wt1[ wcnt1 ]
			
			if ( ( t1 > t0 - twin ) && ( t1 < t0 + twin ) )
				found = 1
				break
			endif
		
		endfor
		
		if ( found )
			NMSetsSet( setList="Set1", value=1, waveNum=wcnt0 )
			continue
		endif
		
		Print "Missing event #" + num2istr( wcnt0 ) + " at t = " + num2str( t0 )
		NMSetsSet( setList="Set2", value=1, waveNum=wcnt0 )
		
		if ( select == 0 )
			wName = "C_Event0_A" + num2istr( wcnt0 )
		else
			wName = "C_Event1_A" + num2istr( wcnt0 )
		endif
		
		//AppendToGraph /W=$gName $wName
		
	endfor
	
	return 0

End // NMP_Event_FigA_MatchMissed

//****************************************************************
//****************************************************************

Window FigA_Event() : Graph
	PauseUpdate; Silent 1		// building window...
	Display /W=(350.25,46.25,678,267.5) as "FigA1 Event #13"
	AppendImage/T :nm22Feb07c8_005_minis:'Figure9_Event_A1'
	ModifyImage 'Figure9_Event_A1' ctab= {*,*,Grays,0}
	ModifyGraph margin(left)=14,margin(bottom)=14,margin(top)=14,margin(right)=14
	ModifyGraph mirror=2
	ModifyGraph nticks(left)=6,nticks(top)=8
	ModifyGraph minor=1
	ModifyGraph noLabel=2
	ModifyGraph fSize=8
	ModifyGraph standoff=0
	ModifyGraph axThick=0
	ModifyGraph tkLblRot(left)=90
	ModifyGraph btLen=3
	ModifyGraph tlOffset=-2
	SetAxis/A/R left
EndMacro

//****************************************************************
//****************************************************************

Window FigB_Fit() : Graph
	PauseUpdate; Silent 1		// building window...
	Display /W=(367.5,80.75,695.25,302) as "FigB1 Fit Event #13"
	AppendImage/T :nm22Feb07c8_005_minis:'Figure9_Event_B1'
	ModifyImage 'Figure9_Event_B1' ctab= {*,*,Grays,0}
	ModifyGraph margin(left)=14,margin(bottom)=14,margin(top)=14,margin(right)=14
	ModifyGraph mirror=2
	ModifyGraph nticks(left)=6,nticks(top)=8
	ModifyGraph minor=1
	ModifyGraph noLabel=2
	ModifyGraph fSize=8
	ModifyGraph standoff=0
	ModifyGraph axThick=0
	ModifyGraph tkLblRot(left)=90
	ModifyGraph btLen=3
	ModifyGraph tlOffset=-2
	SetAxis/A/R left
EndMacro

//****************************************************************
//****************************************************************

Window FigC_Stats() : Graph
	PauseUpdate; Silent 1		// building window...
	Display /W=(386.25,115.25,710.25,337.25) as "FigC1 Stats Fit Event #13"
	AppendImage/T :nm22Feb07c8_005_minis:'Figure9_Event_C1'
	ModifyImage 'Figure9_Event_C1' ctab= {*,*,Grays,0}
	ModifyGraph margin(left)=14,margin(bottom)=14,margin(top)=14,margin(right)=14
	ModifyGraph mirror=2
	ModifyGraph nticks(left)=6,nticks(top)=8
	ModifyGraph minor=1
	ModifyGraph noLabel=2
	ModifyGraph fSize=8
	ModifyGraph standoff=0
	ModifyGraph axThick=0
	ModifyGraph tkLblRot(left)=90
	ModifyGraph btLen=3
	ModifyGraph tlOffset=-2
	SetAxis/A/R left
EndMacro

//****************************************************************
//****************************************************************

Window FigLayoutMinis() : Layout
	PauseUpdate; Silent 1		// building window...
	Layout/C=1/K=1/W=(97.5,48.5,773.25,693.5) FigC_Stats(29.25,445.5,354.75,669)/O=1/F=0/T as "Figure Event Detection"
	Append FigB_Fit(29.25,236.25,358.5,459)/O=1/F=0/T,FigA_Event(29.25,26.25,358.5,249)/O=1/F=0/T
	Append MiniEventsInsert(189.75,116.25,327,191.25)/O=1/F=0/T,MiniEventsAll(348,45.75,564,270)/O=1/F=0/T
	Append MiniFitsAll(348,251.25,564,475.5)/O=1/F=0/T,FitsSyn3X0(420.75,329.25,551.25,441)/O=1/F=0/T
	Append MiniFitsRTHisto(380.25,453,542.25,553.5)/O=1/F=0/T,MiniFitsPeakHisto(380.25,558.75,542.25,659.25)/O=1/F=0/T
	TextBox/C/N=text5/F=0/B=1/A=LB/X=0.77/Y=93.26 "\\Z18  A1 "
	TextBox/C/N=text6/F=0/B=1/A=LB/X=0.51/Y=68.19 "\\Z18  B1 "
	TextBox/C/N=text12/F=0/B=1/A=LB/X=0.64/Y=43.13 "\\Z18  C1 "
	TextBox/C/N=text8/F=0/A=LB/X=59.44/Y=93.26 "\\Z18A2 "
	TextBox/C/N=text11/F=0/B=1/A=LB/X=75.00/Y=93.80 "\\Z09Main Tab"
	TextBox/C/N=text9/F=0/A=LB/X=59.44/Y=68.19 "\\Z18B2 "
	TextBox/C/N=text13/F=0/A=LB/X=59.44/Y=43.13 "\\Z18C2"
	TextBox/C/N=text7/F=0/A=LB/X=79.34/Y=75.38 "\\Z09\r6 pA\r1 ms"
	ModifyLayout mag=1
	SetDrawLayer UserFront
EndMacro

//****************************************************************
//****************************************************************

Window FigLayoutMinisNoImages() : Layout
	PauseUpdate; Silent 1		// building window...
	Layout/C=1/K=1/W=(126,106.25,801.75,751.25) ChanA_Stats(48,478.5,339.75,650.25)/O=1/F=0 as "Figure Event Detection"
	Append ChanA_Fit(48,269.25,339.75,441)/O=1/F=0,ChanA_Event(48,59.25,339.75,230.25)/O=1/F=0
	Append MiniEventsInsert(189.75,116.25,327,191.25)/O=1/F=0/T,MiniEventsAll(348,45.75,564,270)/O=1/F=0/T
	Append MiniFitsAll(348,251.25,564,475.5)/O=1/F=0/T,FitsSyn3X0(420.75,329.25,551.25,441)/O=1/F=0/T
	Append MiniFitsRTHisto(380.25,453,542.25,553.5)/O=1/F=0/T,MiniFitsPeakHisto(380.25,558.75,542.25,659.25)/O=1/F=0/T
	TextBox/C/N=text5/F=0/B=1/A=LB/X=0.77/Y=93.26 "\\Z18  A1 "
	TextBox/C/N=text6/F=0/B=1/A=LB/X=0.51/Y=68.19 "\\Z18  B1 "
	TextBox/C/N=text12/F=0/B=1/A=LB/X=0.64/Y=43.13 "\\Z18  C1 "
	TextBox/C/N=text8/F=0/A=LB/X=59.44/Y=93.26 "\\Z18A2 "
	TextBox/C/N=text11/F=0/B=1/A=LB/X=75.00/Y=93.80 "\\Z09Main Tab"
	TextBox/C/N=text9/F=0/A=LB/X=59.44/Y=68.19 "\\Z18B2 "
	TextBox/C/N=text13/F=0/A=LB/X=59.44/Y=43.13 "\\Z18C2"
	TextBox/C/N=text7/F=0/A=LB/X=79.34/Y=75.38 "\\Z09\r6 pA\r1 ms"
	ModifyLayout mag=1
EndMacro

//****************************************************************
//****************************************************************

Static Function /S z_Event_Prefix()
	
	if ( NMEventVarGet( "MatchFlag" ) )
		return "Event1"
	else
		return "Event0"
	endif

End // z_Event_Prefix

//****************************************************************
//****************************************************************

Static Function /S z_round_str( v )
	Variable v
	
	v = round( v * 100 ) / 100
	
	return num2str( v )
	
End // z_round_str

//****************************************************************
//****************************************************************
