# Supplementary material for: NeuroMatic: An Integrated Open-Source Software Toolkit for Acquisition, Analysis and Simulation of Electrophysiological Data
Source: Front Neuroinform. 2018 Apr 4;12:14. doi: 10.3389/fninf.2018.00014 (PMC5893720; doi:10.3389/fninf.2018.00014)
Supplement: Supplementary file 5 [file DataSheet5.ZIP › NM_Paper_Use2_EventMinis_ReadMe.txt]

"NeuroMatic: an integrated open-source software toolkit for 
acquisition, analysis and simulation of electrophysiological data"

Code for WaveMetrics Igor Pro
By Jason Rothman ( Jason@ThinkRandom.com )
http:www.neuromatic.thinkrandom.com/
		
****************************************************************
****************************************************************

Code to generate figures for NM paper use example #2
	Figure 8. NM GUI, Event tab (screen capture)
	Figure 9. Event tab analysis (screen captures + analysis)

Subjects:
	Clamp tab continuous acquisition, voltage-clamp recordings, minis
	Event tab, threshold detection, template matching
	Fit tab, NMSynExp
	Stats tab, RiseTime, Peak analysis

How to generate Figures 8 and 9:

1. Install NM by placing the NeuroMatic folder inside the Igor Procedures folder.

2. The final analysis (step 9) requires the MatchTemplate XOP which can be downloaded from
	http:www.neuromatic.thinkrandom.com/NMEventTab.html
	Place the XOP in the Igor Extensions folder.

3. Start Igor. NM should initialize and create its GUI.

4. Open Igor Procedure file NM_Paper_Use2_EventMinis.ipf and click "Compile".

5. Open the following data file (GUI/NM Folder Select/Open Data Files):

	nm22Feb07c8_005_minis.pxp

6. Run macro "NM_Paper_Fig9_Event_0" (Igor/Macros/NM_Paper_Fig9_Event_0). This runs event search ( threshold < baseline ).

7. Run macro "NM_Paper_Fig9_Event_1" (Igor/Macros/NM_Paper_Fig9_Event_1). This creates Figure 9 layout.

8. The layout margins will probably be too large. To fix, set layout margins to 1 mm (Igor/File/Page Setup for This Layout...) and 
	re-run macro "NM_Paper_Fig9_Event_1".

9. Run macro "NM_Paper_Fig9_Event_2" (Igor/Macros/NM_Paper_Fig9_Event_2). This runs template matching event search.


Data from:

"Desensitization Properties of AMPA Receptors at the Cerebellar Mossy Fiber�Granule Cell Synapse"

David A. DiGregorio, Jason S. Rothman, Thomas A. Nielsen and R. Angus Silver
Journal of Neuroscience 1 August 2007, 27 (31) 8344-8357; DOI: https:doi.org/10.1523/JNEUROSCI.2399-07.2007

****************************************************************
****************************************************************
