# Supplementary material for: NeuroMatic: An Integrated Open-Source Software Toolkit for Acquisition, Analysis and Simulation of Electrophysiological Data
Source: Front Neuroinform. 2018 Apr 4;12:14. doi: 10.3389/fninf.2018.00014 (PMC5893720; doi:10.3389/fninf.2018.00014)
Supplement: Supplementary file 6 [file DataSheet6.ZIP]

Archive with 7 entries (7 files):
- NM_Paper_Use3_MPFA_Sims.ipf
- 02308000.abf
- 02308001.abf
- 02308002.abf
- 02308005.abf
- NM_Paper_Use3_MPFA_MFGC.ipf
- NM_Paper_Use3_MPFA_ReadMe.txt
