# Supplementary material for: NeuroMatic: An Integrated Open-Source Software Toolkit for Acquisition, Analysis and Simulation of Electrophysiological Data
Source: Front Neuroinform. 2018 Apr 4;12:14. doi: 10.3389/fninf.2018.00014 (PMC5893720; doi:10.3389/fninf.2018.00014)
Supplement: Supplementary file 6 [file DataSheet6.ZIP › NM_Paper_Use3_MPFA_Sims.ipf]

#pragma rtGlobals=3		// Use modern global access method and strict wave access.

//****************************************************************
//****************************************************************
//
//	"NeuroMatic: an integrated open-source software toolkit for 
//	acquisition, analysis and simulation of electrophysiological data"
//
//	Code for WaveMetrics Igor Pro
//	By Jason Rothman ( Jason@ThinkRandom.com )
//	http://www.neuromatic.thinkrandom.com/
//		
//****************************************************************
//****************************************************************
//
//	Code to generate figures for NM paper use example #3
//	This code requires Figure 10 to be generated first. 
//		Figure 11. NM GUI, Pulse tab
//		Figure 12. MPFA analysis of simulated EPSCs
//
//	Subjects:
//		Pulse tab, stoichastic EPSC simulations, multinomial model
//
//	How to generate Figures 11 and 12:
//
//	1. First generate Figure 10 using NM_Paper_Use3_MPFA_MFGC.ipf
//
//	2. Open this Igor Procedure file NM_Paper_Use3_MPFA_Sims.ipf and click "Compile".
//
//	3. Run macro NM_Paper_Fig12_MPFA_Sims (Igor/Macros/NM_Paper_Fig12_MPFA_Sims).
//
//****************************************************************
//****************************************************************

Static StrConstant modelFolder = "Model"

Static Constant showStats = 1

Static Constant statsXbgn = 0.67
Static Constant statsXend = 0.77

Static Constant error = -1

//****************************************************************
//****************************************************************

Macro NM_Paper_Fig12_MPFA_Sims()

	String yName = "root:All_MPFA:MPFAc_var"
	String xName = "root:All_MPFA:xMPFAc_mean"
	String fitName = "root:All_MPFA:Fit_MPFAc_var"

	NMP_MPFA_Pulse()
	
	DoWindow /K SimsPanelA
	DoWindow /K SimsPanelB
	DoWindow /K SimsPanelC
	DoWindow /K MPFAsims
	
	SimsPanelA()
	SimsPanelB()
	
	if ( WaveExists( $xName ) && WaveExists( $yName ) && WaveExists( $fitName ) )
		SimsPanelC()
		MPFAsims()
	else
		SimsPanelCNoData()
		MPFAsimsNoData()
	endif
	
	return 0

End // NM_Paper_Fig12_MPFA_Sims

//****************************************************************
//****************************************************************

Function NMP_MPFA_Pulse()

	if ( !IsNMDataFolder( modelFolder ) )
		NMFolderNew( modelFolder )
	else
		NMSet( folder=modelFolder )
	endif

	NMSet( tab="Pulse" )
	NMPulseSet( wavePrefix="EPSC", update=1 )
	NMPulseSet( xunits="ms", update=0 )
	NMPulseSet( yunits="pA", update=0 )
	NMPulseSet( numWaves=149, update=0 )
	NMPulseSet( dx=0.005, update=0 )
	NMPulseSet( waveLength=5, update=0 )
	
	if ( NMP_MPFA_Pulse2( 1.0, 4 ) == error )
		return error
	endif
	
	if ( NMP_MPFA_Pulse2( 0.8, 3 ) == error )
		return error
	endif
	
	if ( NMP_MPFA_Pulse2( 0.5, 2 ) == error )
		return error
	endif
	
	if ( NMP_MPFA_Pulse2( 0.3, 1 ) == error )
		return error
	endif
	
	if ( NMP_MPFA_Pulse2( 0.1, 0 ) == error )
		return error
	endif
	
	if ( NMP_MPFA_Pulse3() == error )
		return error
	endif
	
	return 0

End // NMP_MPFA_Pulse

//****************************************************************
//****************************************************************

Function NMP_MPFA_Pulse2( pValue, index )
	Variable pValue // 0.1, 0.3, 0.5, 0.8, 1.0
	Variable index
	
	Variable wcnt, xstart, chan = 0
	String wList, aName, bName, wName, wName2, df, pstr, ptag
	
	String wavePrefix = "EPSC"
	String waveSelect = "All"
	String tName = "All_MPFA_Sims"
	
	Variable statsWin = 5
	
	wList = WaveList( wavePrefix + "*", ";", "" )
	
	for ( wcnt = 0 ; wcnt < ItemsInList( wList ) ; wcnt += 1 )
		wName = StringFromList( wcnt, wList )
		KillWaves /Z $wName
	endfor
	
	NMPulseConfigRemove( all=1 )
	
	pstr = "onset=0.5,stdv=0.08;width=inf;tauRise=0.116;power=1;amp1=86.72;tau1=0.36;amp2=13.28;tau2=2.034;binomialN=1;"
	
	NMPulseConfigAdd( "wave=all;pulse=synexp4;amp=-19.832,cv=0.3,FP;" + pstr + "binomialP=" + num2str( pValue ) + ";" )
  	NMPulseConfigAdd( "wave=all;pulse=synexp4;amp=-30.358,cv=0.3,FP;" + pstr + "binomialP=" + num2str( pValue ) + ";" )
  	NMPulseConfigAdd( "wave=all;pulse=synexp4;amp=-15.869,cv=0.3,FP;" + pstr + "binomialP=" + num2str( pValue ) + ";" )
  	NMPulseConfigAdd( "wave=all;pulse=synexp4;amp=-16.309,cv=0.3,FP;" + pstr + "binomialP=" + num2str( pValue ) + ";" )
 	NMPulseConfigAdd( "wave=all;pulse=synexp4;amp=-17.570,cv=0.3,FP;" + pstr + "binomialP=" + num2str( pValue ) + ";" )
	
	//	Average site Q amplitude =  -19.99  �  6.00
  	//	CV2 =  0.3
  	
  	if ( pValue == 1.0 )
		ptag = "P100"
		xstart = 840
	elseif ( pValue == 0.8 )
		ptag = "P080"
		xstart = 640
	elseif ( pValue == 0.5 )
		ptag = "P050"
		xstart = 440
	elseif ( pValue == 0.3 )
		ptag = "P030"
		xstart = 240
	elseif ( pValue == 0.1 )
		ptag = "P010"
		xstart = 40
	endif
  	
  	NMPulseExecute()
  	
  	NMSet( tab="Main" )
	NMSet( wavePrefix=wavePrefix )
	NMSet( waveSelect=waveSelect )
	
	NMMainMatrixStats( selectList="avg", graph=0 )
	
	wList = StrVarOrDefault( NMDF + "OutputWaveList", "" )
	wName = StringFromList( 0, wList )
	
	if ( strlen( wName ) == 0 )
		return error
	endif
	
	wName2 = "Avg_EPSCAll_" + ptag
	
	Duplicate /O $wName $wName2
	
	NMSet( tab="Stats" )
	NMStatsSet( winSelect=statsWin )
	NMStatsSet( win=statsWin, fxn="Avg", xbgn=statsXbgn, xend=statsXend )
	NMStatsSet( win=statsWin, bsln=1, fxn="Avg", xbgn=0, xend=0.1, bslnSubtract=0 )
	NMStatsSet( win=statsWin, filterNum=0 )
	NMStatsSet( win=statsWin, transform="Off" )
	
	NMStatsCompute( chanSelectList="A", waveSelectList=waveSelect, windowList=num2istr( statsWin ), show=showStats, delay=0, tables=0, graphs=0, stats2=0 )
	
	//df = NMSubfolderName( "Stats_", wavePrefix, chan, waveSelect )
	df = CurrentNMStatsSubfolder()
	
	wList = NMFolderWaveList( df, "ST_AvgY" + num2istr( statsWin ) + "_*", ";", "", 0 )
	
	if ( ItemsInList( wList ) == 0 )
		return error
	endif
	
	aName = StringFromList( 0, wList )
	
	wList = NMFolderWaveList( df, "ST_Bsln" + num2istr( statsWin ) + "_*", ";", "", 0 )
	
	if ( ItemsInList( wList ) == 0 )
		return error
	endif
	
	bName = StringFromList( 0, wList )
	
	wName2 = "ST_AvgY5_EPSC_" + ptag
	
	Duplicate /O $df+aName $wName2 // save results to new wave
	
	Setscale /P x xstart, 1, $wName2
	
	NMStatsMPFAStats( folder=df, ampWaveName=aName, noiseWaveName=bName )
	
	wList = StrVarOrDefault( NMDF + "OutputWaveList", "" )
	
	if ( ItemsInList( wList ) != 3 )
		return error
	endif
	
	Wave oMEAN = $StringFromList( 0, wList )
	Wave oVAR = $StringFromList( 1, wList )
	Wave oSEMVAR = $StringFromList( 2, wList )
	
	if ( !WaveExists( $"xMPFA_MEAN" ) )
		Make /O/N=5 $"xMPFA_MEAN" = NaN
		Make /O/N=5 $"MPFA_VAR" = NaN
		Make /O/N=5 $"SEM_MPFA_VAR" = NaN
	endif
	
	Wave allMEAN = $"xMPFA_MEAN"
	Wave allVAR = $"MPFA_VAR"
	Wave allSEMVAR = $"SEM_MPFA_VAR"
	
	if ( WinType( tName ) == 0 )
		Edit /K=1/N=$tName allMEAN, allVAR, allSEMVAR as "All MPFA Simulation Results"
	else
		DoWindow /F $tName
	endif
	
	if ( ( index >= 0 ) && ( index < numpnts( allMean ) ) )
		allMEAN[ index ] = oMean[ 0 ]
		allVAR[ index ] = oVar[ 0 ]
		allSEMVAR[ index ] =  oSEMVAR[ 0 ]
	endif
	
	if ( pValue == 0.5 )
		return NMP_MPFA_Pulse_FigA()
	endif
	
	return 0

End // NMP_MPFA_Pulse2

//****************************************************************
//****************************************************************

Function NMP_MPFA_Pulse_FigA()

	Variable wcnt, wbgn = 10, wend = 17, ybgn = -100, yend = 10
	String wName, wName2, wList
	
	for ( wcnt = wbgn ; wcnt <= wend ; wcnt += 1 )
		wName = "EPSC" + num2istr( wcnt )
		wName2 = "C_" + wName
		Duplicate /O $wName $wName2
	endfor
	
	Make /O/N=5 line_win4_avgx, line_win4_avgy
	
	line_win4_avgx[ 0 ] = statsXbgn
	line_win4_avgx[ 1 ] = statsXbgn
	line_win4_avgx[ 2 ] = statsXend
	line_win4_avgx[ 3 ] = statsXend
	line_win4_avgx[ 4 ] = statsXbgn
	
	line_win4_avgy[ 0 ] = ybgn
	line_win4_avgy[ 1 ] = yend
	line_win4_avgy[ 2 ] = yend
	line_win4_avgy[ 3 ] = ybgn
	line_win4_avgy[ 4 ] = ybgn
	
	Make /O/N=2 line_0 = 0
	Setscale /P x 0, 1000, line_0
	
	return 0

End // NMP_MPFA_Pulse_FigA

//****************************************************************
//****************************************************************

Function NMP_MPFA_Pulse3()

	NMSet( wavePrefix="MPFA_" )
	NMXwaveSet( "xMPFA_mean" )
	NMChanLabelSet( 0, 2, "y", "Variance (pA^2)" )
	NMChanXLabelSetAll( "EPSC (pA)" )
	
	NMSet( tab="Fit" )
	NMFitSet( fxn="NM_MPFA1", update=0 )
	NMFitSet( fitFullWidth=1, update=0 )
	NMFitSet( fitPoints=7500, update=0 )
	NMFitSet( weighting=1, alerts=0, update=0 )
	NMConfigStrSet( "Fit", "WeightingWavePrefix", "Sem_" )
	
	Wave guess = $NMFitDF + "FT_guess"
	Wave hold = $NMFitDF + "FT_hold"
	
	guess[ 0 ] = -10
	guess[ 1 ] = 3
	guess[ 2 ] = 0.36055 // CVQI
	guess[ 3 ] = 0.3  // CVQII
	
	hold[ 0 ] = NaN
	hold[ 1 ] = NaN
	hold[ 2 ] = 1
	hold[ 3 ] = 1
	
	NMFitWave()
	NMFitSaveCurrent()
	
	return 0

End // NMP_MPFA_Pulse3

//****************************************************************
//****************************************************************

Window SimsPanelA() : Graph
	PauseUpdate; Silent 1		// building window...
	String fldrSav0= GetDataFolder(1)
	SetDataFolder root:Model:
	Display /W=(396.75,83,692.25,246.5) line_win4_avgy vs line_win4_avgx as "Sims Panel A"
	AppendToGraph C_EPSC10,C_EPSC11,C_EPSC12,C_EPSC13,C_EPSC14,C_EPSC15,C_EPSC16,C_EPSC17
	AppendToGraph Avg_EPSCAll_P050
	SetDataFolder fldrSav0
	ModifyGraph margin(left)=10,margin(bottom)=10,margin(top)=10,margin(right)=10
	ModifyGraph mode(line_win4_avgy)=5
	ModifyGraph lSize(Avg_EPSCAll_P050)=1.25
	ModifyGraph rgb(line_win4_avgy)=(56576,56576,56576),rgb(C_EPSC10)=(52224,0,0),rgb(C_EPSC11)=(52224,0,0)
	ModifyGraph rgb(C_EPSC12)=(52224,0,0),rgb(C_EPSC13)=(52224,0,0),rgb(C_EPSC14)=(52224,0,0)
	ModifyGraph rgb(C_EPSC15)=(52224,0,0),rgb(C_EPSC16)=(52224,0,0),rgb(C_EPSC17)=(52224,0,0)
	ModifyGraph rgb(Avg_EPSCAll_P050)=(0,0,0)
	ModifyGraph hbFill(line_win4_avgy)=2
	ModifyGraph noLabel=2
	ModifyGraph standoff=0
	ModifyGraph axThick=0
	SetAxis left -90,10
	SetAxis bottom 0,4
	ShowTools/A
	SetDrawLayer UserFront
	SetDrawEnv xcoord= bottom,ycoord= left,linethick= 1.25
	DrawLine 3.3,-18.8364061514537,3.3,-48.8364061514537
	SetDrawEnv xcoord= bottom,ycoord= left,linethick= 1.25
	DrawLine 3.3,-48.8364061514537,3.8,-48.8364061514537
EndMacro

//****************************************************************
//****************************************************************

Window SimsPanelB() : Graph
	PauseUpdate; Silent 1		// building window...
	String fldrSav0= GetDataFolder(1)
	SetDataFolder root:Model:
	Display /W=(278.25,451.25,513.75,619.25) line_0,ST_AvgY5_EPSC_P010,ST_AvgY5_EPSC_P030 as "Sims Panel B"
	AppendToGraph ST_AvgY5_EPSC_P050,ST_AvgY5_EPSC_P080,ST_AvgY5_EPSC_P100
	SetDataFolder fldrSav0
	ModifyGraph margin(left)=43,margin(bottom)=35,margin(top)=10,margin(right)=10
	ModifyGraph mode(ST_AvgY5_EPSC_P010)=3,mode(ST_AvgY5_EPSC_P030)=3,mode(ST_AvgY5_EPSC_P050)=3
	ModifyGraph mode(ST_AvgY5_EPSC_P080)=3,mode(ST_AvgY5_EPSC_P100)=3
	ModifyGraph marker(ST_AvgY5_EPSC_P010)=19,marker(ST_AvgY5_EPSC_P030)=19,marker(ST_AvgY5_EPSC_P050)=19
	ModifyGraph marker(ST_AvgY5_EPSC_P080)=19,marker(ST_AvgY5_EPSC_P100)=19
	ModifyGraph lSize(line_0)=1.25
	ModifyGraph rgb(line_0)=(52224,52224,52224),rgb(ST_AvgY5_EPSC_P010)=(52224,0,0)
	ModifyGraph rgb(ST_AvgY5_EPSC_P030)=(52224,0,0),rgb(ST_AvgY5_EPSC_P050)=(52224,0,0)
	ModifyGraph rgb(ST_AvgY5_EPSC_P080)=(52224,0,0),rgb(ST_AvgY5_EPSC_P100)=(52224,0,0)
	ModifyGraph msize(ST_AvgY5_EPSC_P010)=1.5,msize(ST_AvgY5_EPSC_P030)=1.5,msize(ST_AvgY5_EPSC_P050)=1.5
	ModifyGraph msize(ST_AvgY5_EPSC_P080)=1.5,msize(ST_AvgY5_EPSC_P100)=1.5
	ModifyGraph noLabel(bottom)=2
	ModifyGraph fSize=9
	ModifyGraph standoff=0
	ModifyGraph axThick(left)=1.25,axThick(bottom)=0
	ModifyGraph manTick(left)={0,40,0,0},manMinor(left)={1,50}
	Label left "Average Current ( pA )"
	SetAxis left -140,20
	SetAxis bottom 0,989
	TextBox/C/N=text0/F=0/A=MC/X=-38.00/Y=48.00 "\\Z090.1"
	TextBox/C/N=text1/F=0/A=MC/X=-17.21/Y=48.00 "\\Z090.3"
	TextBox/C/N=text2/F=0/A=MC/X=2.05/Y=48.00 "\\Z090.5"
	TextBox/C/N=text3/F=0/A=MC/X=23.36/Y=48.00 "\\Z090.8"
	TextBox/C/N=text4/F=0/A=MC/X=42.21/Y=48.00 "\\Z091.0"
	ShowTools/A
EndMacro

//****************************************************************
//****************************************************************

Window SimsPanelC() : Graph
	PauseUpdate; Silent 1		// building window...
	String fldrSav0= GetDataFolder(1)
	SetDataFolder root:Model:
	Display /W=(394.5,280.25,695.25,487.25) fit_MPFA_VAR,::All_MPFA:Fit_MPFAc_var as "Sims Panel C"
	AppendToGraph ::All_MPFA:MPFAc_var vs ::All_MPFA:xMPFAc_mean
	AppendToGraph MPFA_VAR vs xMPFA_MEAN
	SetDataFolder fldrSav0
	ModifyGraph margin(left)=43,margin(bottom)=35,margin(top)=10,margin(right)=10
	ModifyGraph mode(MPFAc_var)=3,mode(MPFA_VAR)=3
	ModifyGraph marker(MPFAc_var)=8,marker(MPFA_VAR)=8
	ModifyGraph lSize(fit_MPFA_VAR)=1.25,lSize(Fit_MPFAc_var)=1.25
	ModifyGraph lStyle(fit_MPFA_VAR)=3,lStyle(Fit_MPFAc_var)=3
	ModifyGraph rgb(fit_MPFA_VAR)=(52224,0,0),rgb(Fit_MPFAc_var)=(16384,28160,65280)
	ModifyGraph rgb(MPFAc_var)=(16384,28160,65280),rgb(MPFA_VAR)=(52224,0,0)
	ModifyGraph msize(MPFAc_var)=3,msize(MPFA_VAR)=3
	ModifyGraph opaque(MPFAc_var)=1,opaque(MPFA_VAR)=1
	ModifyGraph fSize=9
	ModifyGraph standoff=0
	ModifyGraph axThick=1.25
	ModifyGraph manTick(left)={0,200,0,0},manMinor(left)={1,50}
	ModifyGraph manTick(bottom)={0,40,0,0},manMinor(bottom)={1,50}
	Label left "\\F'Symbol's\\F'Arial'\\S2\\M ( pA\\S2\\M )"
	Label bottom "I\\Bp\\M ( pA )"
	SetAxis left 0,600
	SetAxis bottom 0,-100
	ErrorBars MPFAc_var Y,wave=(:All_MPFA:SEM_MPFAc_var,:All_MPFA:SEM_MPFAc_var)
	ErrorBars MPFA_VAR Y,wave=(:Model:SEM_MPFA_VAR,:Model:SEM_MPFA_VAR)
	ShowInfo
	Legend/C/N=text0/J/F=0/A=MC/X=-1.81/Y=-34.10 "\\Z09\r\\s(MPFAc_var) spillover corrected data\r\\s(MPFA_VAR) multinomial model"
EndMacro

//****************************************************************
//****************************************************************

Window SimsPanelCNoData() : Graph
	PauseUpdate; Silent 1		// building window...
	String fldrSav0= GetDataFolder(1)
	SetDataFolder root:Model:
	Display /W=(395.25,281,696,488) fit_MPFA_VAR as "Sims Panel C"
	AppendToGraph MPFA_VAR vs xMPFA_MEAN
	SetDataFolder fldrSav0
	ModifyGraph margin(left)=43,margin(bottom)=35,margin(top)=10,margin(right)=10
	ModifyGraph mode(MPFA_VAR)=3
	ModifyGraph marker(MPFA_VAR)=8
	ModifyGraph lSize(fit_MPFA_VAR)=1.25
	ModifyGraph lStyle(fit_MPFA_VAR)=3
	ModifyGraph rgb=(52224,0,0)
	ModifyGraph msize(MPFA_VAR)=3
	ModifyGraph opaque(MPFA_VAR)=1
	ModifyGraph fSize=9
	ModifyGraph standoff=0
	ModifyGraph axThick=1.25
	ModifyGraph manTick(left)={0,200,0,0},manMinor(left)={1,50}
	ModifyGraph manTick(bottom)={0,40,0,0},manMinor(bottom)={1,50}
	Label left "\\F'Symbol's\\F'Arial'\\S2\\M ( pA\\S2\\M )"
	Label bottom "I\\Bp\\M ( pA )"
	SetAxis left 0,600
	SetAxis bottom 0,-100
	ErrorBars MPFA_VAR Y,wave=(:Model:SEM_MPFA_VAR,:Model:SEM_MPFA_VAR)
	ShowInfo
	Legend/C/N=text0/J/F=0/A=MC/X=-1.81/Y=-34.10 "\\Z09\r\\s(MPFA_VAR) multinomial model"
EndMacro

//****************************************************************
//****************************************************************

Window MPFAsims() : Layout
	PauseUpdate; Silent 1		// building window...
	Layout/C=1/W=(84.75,54.5,798.75,653) SimsPanelC(144,324.75,367.5,486.75)/O=1/F=0/T as "MPFA Simulations"
	Append SimsPanelB(144,186,367.5,348)/O=1/F=0/T,SimsPanelA(144,84,367.5,192.75)/O=1/F=0/T
	TextBox/C/N=text1/F=0/A=LB/X=15.45/Y=95.38 "\\Z18A"
	TextBox/C/N=text2/F=0/A=LB/X=15.45/Y=80.45 "\\Z18B"
	TextBox/C/N=text3/F=0/A=LB/X=15.45/Y=60.58 "\\Z18C"
	TextBox/C/N=text0/F=0/B=1/A=LB/X=33.55/Y=87.86 "\\Z09\rmultinomial model"
	TextBox/C/N=text4/F=0/A=LB/X=49.17/Y=82.06 "\\Z09P"
	TextBox/C/N=text5/F=0/A=LB/X=44.02/Y=80.77 ""
	TextBox/C/N=text6/F=0/B=1/A=LB/X=55.48/Y=87.22 "\\Z090.5 ms"
	TextBox/C/N=text7/F=0/B=1/A=LB/X=56.48/Y=90.44 "\\Z0930 pA"
	TextBox/C/N=text8/F=0/A=LB/X=38.87/Y=90.33 "\\Z09P = 0.5"
	TextBox/C/N=text11/F=0/M/B=1/A=LB/X=26.91/Y=67.13 "\\Z09Stats Tab"
	TextBox/C/N=text9/F=0/M/B=1/A=LB/X=26.91/Y=59.94 "\\Z09Fit Tab"
	TextBox/C/N=text10/F=0/M/B=1/A=LB/X=37.38/Y=96.56 "\\Z09Pulse Tab"
	ModifyLayout mag=1
EndMacro

//****************************************************************
//****************************************************************

Window MPFAsimsNoData() : Layout
	PauseUpdate; Silent 1		// building window...
	Layout/C=1/W=(84.75,54.5,798.75,653) SimsPanelCNoData(144,324.75,367.5,486.75)/O=1/F=0/T as "MPFA Simulations"
	Append SimsPanelB(144,186,367.5,348)/O=1/F=0/T,SimsPanelA(144,84,367.5,192.75)/O=1/F=0/T
	TextBox/C/N=text1/F=0/A=LB/X=15.45/Y=95.38 "\\Z18A"
	TextBox/C/N=text2/F=0/A=LB/X=15.45/Y=80.45 "\\Z18B"
	TextBox/C/N=text3/F=0/A=LB/X=15.45/Y=60.58 "\\Z18C"
	TextBox/C/N=text0/F=0/B=1/A=LB/X=33.55/Y=87.86 "\\Z09\rmultinomial model"
	TextBox/C/N=text4/F=0/A=LB/X=49.17/Y=82.06 "\\Z09P"
	TextBox/C/N=text5/F=0/A=LB/X=44.02/Y=80.77 ""
	TextBox/C/N=text6/F=0/B=1/A=LB/X=55.48/Y=87.22 "\\Z090.5 ms"
	TextBox/C/N=text7/F=0/B=1/A=LB/X=56.48/Y=90.44 "\\Z0930 pA"
	TextBox/C/N=text8/F=0/A=LB/X=38.87/Y=90.33 "\\Z09P = 0.5"
	TextBox/C/N=text11/F=0/M/B=1/A=LB/X=26.91/Y=67.13 "\\Z09Stats Tab"
	TextBox/C/N=text9/F=0/M/B=1/A=LB/X=26.91/Y=59.94 "\\Z09Fit Tab"
	TextBox/C/N=text10/F=0/M/B=1/A=LB/X=37.38/Y=96.56 "\\Z09Pulse Tab"
	ModifyLayout mag=1
EndMacro

//****************************************************************
//****************************************************************
