# Supplementary material for: NeuroMatic: An Integrated Open-Source Software Toolkit for Acquisition, Analysis and Simulation of Electrophysiological Data
Source: Front Neuroinform. 2018 Apr 4;12:14. doi: 10.3389/fninf.2018.00014 (PMC5893720; doi:10.3389/fninf.2018.00014)
Supplement: Supplementary file 6 [file DataSheet6.ZIP › NM_Paper_Use3_MPFA_MFGC.ipf]

#pragma rtGlobals=3		// Use modern global access method and strict wave access.

//****************************************************************
//****************************************************************
//
//	"NeuroMatic: an integrated open-source software toolkit for 
//	acquisition, analysis and simulation of electrophysiological data"
//
//	Code for WaveMetrics Igor Pro
//	By Jason Rothman ( Jason@ThinkRandom.com )
//	http://www.neuromatic.thinkrandom.com/
//		
//****************************************************************
//****************************************************************
//
//	Code to generate figures for NM paper use example #3
//		Figure 10. MPFA analysis of GC EPSCs with spillover correction (Sargent et al. 2005, Figure 3)
//
//	Subjects:
//		Main tab, baseline, artefact subtraction
//		Stats tab, stability analysis, Avg, RiseTime, RTslope, inequality
//		Fit tab, NM_MPFA
//
//	How to generate Figure 10:
//
//	1. Install NM by placing the NeuroMatic folder inside the Igor Procedures folder.
//
//	2. Start Igor. NM should initialize and create its GUI.
//
//	3. Open this Igor Procedure file NM_Paper_Use3_MPFA_MFGC.ipf and click "Compile".
//
//	4. Open the following data files (GUI/NM Folder Select/Open Data Files):
//
//		02308000.abf // 2.00 mM calcium
//		02308001.abf  // 1.25 mM calcium
//		02308002.abf  // 1.00 mM calcium
//		02308005.abf  // 8.00 mM calcium
//
//	5. Run macro NM_Paper_Fig10_MPFA_0() (Igor/Macros/NM_Paper_Fig10_MPFA_0).
//
//	6. Run macro NM_Paper_Fig10_MPFA_1() (Igor/Macros/NM_Paper_Fig10_MPFA_1).
//
//	7. The margins of the final layout may be too large. Change margins to 10 mm (Igor/File/Page Setup for this Layout...) 
//		and rerun NM_Paper_Fig10_MPFA_1().
//
//	Data from:
//
//	"Rapid Vesicular Release, Quantal Variability, and Spillover Contribute to 
//	the Precision and Reliability of Transmission at a Glomerular Synapse"
//
//	Peter B. Sargent, Chiara Saviane, Thomas A. Nielsen, David A. DiGregorio and R. Angus Silver
//	Journal of Neuroscience 7 September 2005, 25 (36) 8173-8187; DOI: https://doi.org/10.1523/JNEUROSCI.2051-05.2005
//
//****************************************************************
//****************************************************************

Static StrConstant folder0 = "nm02308000" // 2.00 mM calcium
Static StrConstant folder1 = "nm02308001" // 1.25 mM calcium
Static StrConstant folder2 = "nm02308002" // 1.00 mM calcium
Static StrConstant folder3 = "nm02308005" // 8.00 mM calcium
Static StrConstant folderAll = "All_MPFA" // final results for panel F

Static Constant base_t1 = 21.15 // just before stim artifact
Static Constant base_t2 = 22.15 // 1 ms window

Static Constant art_t1 = 22.42
Static Constant art_t2 = 23.00
Static Constant art_blank_t1 = 22.239
Static Constant art_blank_t2 = 22.638

Static Constant rise_t1 = 22.765
Static Constant rise_t2 = 27.765

Static Constant peak_t1 = 23.1
Static Constant peak_t2 = 23.2

Static Constant timeBetweenRecordings = 2 // seconds

Static Constant panelWidth = 235
Static Constant panelHeight = 170

Static Constant error = -1

//****************************************************************
//****************************************************************

Macro NM_Paper_Fig10_MPFA_0()

	String folder0 = "nm02308000" // 2.00 mM calcium
	String folder1 = "nm02308001" // 1.25 mM calcium
	String folder2 = "nm02308002" // 1.00 mM calcium
	String folder3 = "nm02308005" // 8.00 mM calcium
	
	Variable error = -1

	if ( !IsNMDataFolder( folder0 ) )
		NMDoAlert( "Error: cannot locate folder " + folder0 )
		return error
	endif
	
	if ( !IsNMDataFolder( folder1 ) )
		NMDoAlert( "Error: cannot locate folder " + folder1 )
		return error
	endif
	
	if ( !IsNMDataFolder( folder2 ) )
		NMDoAlert( "Error: cannot locate folder " + folder2 )
		return error
	endif
	
	if ( !IsNMDataFolder( folder3 ) )
		NMDoAlert( "Error: cannot locate folder " + folder3 )
		return error
	endif
	
	if ( ( NMP_MPFA_All1( folder=folder0 ) == error ) || NMProgressCancel() )
		return error
	endif
	
	if ( ( NMP_MPFA_All1( folder=folder1 ) == error ) || NMProgressCancel() )
		return error
	endif
	
	if ( ( NMP_MPFA_All1( folder=folder2 ) == error ) || NMProgressCancel() )
		return error
	endif
	
	if ( ( NMP_MPFA_All1( folder=folder3 ) == error ) || NMProgressCancel() )
		return error
	endif
	
	if ( ( NMP_MPFA_All2() == error ) || NMProgressCancel() )
		return error
	endif
	
	return 0

End // NM_Paper_Fig10_MPFA_0

//****************************************************************
//****************************************************************

Function NMP_MPFA_All1( [ folder ] )
	String folder
	
	if ( ParamIsDefault( folder ) )
		folder = GetDataFolder( 0 )
	else
		NMSet( folder=folder )
	endif
	
	NMProgressCancel( reset = 1 )

	if ( ( NMP_MPFA_Init( folder=folder ) == error ) || NMProgressCancel() )
		return error
	endif
	
	if ( ( NMP_MPFA_ArtSubtract0( folder=folder ) == error ) || NMProgressCancel() )
		return error
	endif
	
	if ( ( NMP_MPFA_ArtSubtract1( folder=folder ) == error ) || NMProgressCancel() )
		return error
	endif
	
	if ( ( NMP_MPFA_ArtSubtract2( folder=folder ) == error ) || NMProgressCancel() )
		return error
	endif
	
	if ( ( NMP_MPFA_ArtSubtract3( folder=folder ) == error ) || NMProgressCancel() )
		return error
	endif
	
	if ( ( NMP_MPFA_ArtSubtract4( folder=folder ) == error ) || NMProgressCancel() )
		return error
	endif
	
	if ( ( NMP_MPFA_Stability0( folder=folder ) == error ) || NMProgressCancel() )
		return error
	endif
	
	if ( ( NMP_MPFA_Stability1( folder=folder ) == error ) || NMProgressCancel() )
		return error
	endif
	
	if ( ( NMP_MPFA_Failures0( folder=folder ) == error ) || NMProgressCancel() )
		return error
	endif
	
	if ( ( NMP_MPFA_Failures1( folder=folder ) == error ) || NMProgressCancel() )
		return error
	endif
	
	if ( ( NMP_MPFA_RiseTime0( folder=folder ) == error ) || NMProgressCancel() )
		return error
	endif
	
	if ( ( NMP_MPFA_RiseTime1( folder=folder ) == error ) || NMProgressCancel() )
		return error
	endif
	
	if ( ( NMP_MPFA_RTSlope( folder=folder ) == error ) || NMProgressCancel() )
		return error
	endif
	
	if ( ( NMP_MPFA_FinalAllSets( folder=folder ) == error ) || NMProgressCancel() )
		return error
	endif
	
	if ( ( NMP_MPFA_MeanVar0( folder=folder ) == error ) || NMProgressCancel() )
		return error
	endif
	
	if ( ( NMP_MPFA_MeanVar1( folder=folder ) == error ) || NMProgressCancel() )
		return error
	endif
	
	return 0

End // NMP_MPFA_All1

//****************************************************************
//****************************************************************

Function NMP_MPFA_All2()

	NMProgressCancel( reset = 1 )

	if ( ( NMP_MPFA_MeanVarAll0() == error ) || NMProgressCancel() )
		return error
	endif
	
	if ( ( NMP_MPFA_MeanVarAll1() == error ) || NMProgressCancel() )
		return error
	endif
	
	if ( ( NMP_MPFA_MeanVarAll2() == error ) || NMProgressCancel() )
		return error
	endif
	
	if ( ( NMP_MPFA_PanelA() == error ) || NMProgressCancel() )
		return error
	endif
	
	if ( ( NMP_MPFA_RiseTime2() == error ) || NMProgressCancel() )
		return error
	endif
	
	return 0

End // NMP_MPFA_All2

//****************************************************************
//****************************************************************

Macro NM_Paper_Fig10_MPFA_1()
	
	DoWindow /K Graph4
	DoWindow /K PanelF
	DoWindow /K Figure_MPFA
	
	Graph4()
	PanelF()
	Figure_MPFA() // create figure layout
	
	String alert = "Set layout margins to 10 mm (Igor/File/Page Setup for This Layout...) and execute this macro again."
	
	NMDoAlert( alert )
	
	Print alert
	
End // NM_Paper_Fig10_MPFA_1

//****************************************************************
//****************************************************************

Function NMP_MPFA_Init( [ folder ] ) // copy data and baseline
	String folder
	
	if ( ParamIsDefault( folder ) )
		folder = GetDataFolder( 0 )
	endif
	
	if ( z_FolderCheck( folder ) )
		return error
	endif
	
	NMSet( wavePrefix="Record" )
	NMSet( waveSelect="All" )
	
	NMMainDuplicate( newPrefix="C_", overwrite=1 )
	NMSet( wavePrefix="C_Record" )
	NMSet( waveSelect="All" )
	NMMainBaseline( xbgn=( base_t1 ), xend=( base_t2 ) )
	
	return 0
	
End // NMP_MPFA_Init

//****************************************************************
//****************************************************************

Function NMP_MPFA_ArtSubtract0( [ folder ] ) // find traces with small currents after stimulus artifact and put them in Set1. Compute average of Set1.
	String folder

	String wName, wList
	
	Variable statsWin = 0
	Variable cutoff = -4 // pA
	
	if ( ParamIsDefault( folder ) )
		folder = GetDataFolder( 0 )
	endif
	
	if ( z_FolderCheck( folder ) )
		return error
	endif

	NMSet( wavePrefix="C_Record" )
	NMSet( waveSelect="All" )
	
	if ( NMNumWaves() <= 0 )
		NMDoAlert( "Error: could not locate waves beginning with C_Record" )
		return error
	endif
	
	SetAxis /W=ChanA left -120,20
	SetAxis /W=ChanA bottom 22,25
	
	NMChannelGraphSet( channel=0, autoscale=0 )
	
	NMSet( tab="Stats" )
	NMStatsSet( winSelect=statsWin )
	NMStatsSet( win=statsWin, fxn="Avg" )
	NMStatsSet( win=statsWin, xbgn=22.7, xend=23.2 )
	NMStatsSet( win=statsWin, filterNum=0 )
	NMStatsSet( win=statsWin, bsln=0 )
	NMStatsSet( win=statsWin, transform="Off" )
	
	NMStatsCompute( chanSelectList="A", waveSelectList="All", windowList=num2istr( statsWin ), show=1, delay=0, tables=0, graphs=0, stats2=0 )
	
	folder = CurrentNMStatsSubfolder()
	
	wList = NMFolderWaveList( folder, "ST_AvgY" + num2istr( statsWin ) + "_*", ";", "", 0 )
	
	if ( ItemsInList( wList ) == 0 )
		NMDoAlert( "Error: no stats wave ST_AvgY..." )
		return error
	endif
	
	wName = StringFromList( 0, wList )
	
	NMStatsInequality( folder=folder, wName = wName, greaterThan=cutoff, lessThan=NaN, binaryOutput=1, setList="Set1" )
	
	// waves with small post-synaptic currents are placed in Set1
	
	NMSet( tab="Main" )
	NMSet( waveSelect="Set1" )
	
	if ( NMNumActiveWaves() <= 1 )
		NMSet( waveSelect="All" ) // true for nm02308005 (no failures)
	endif
	
	NMMainMatrixStats( selectList="avg", ignoreNANs=1, truncateToCommonXScale=1, graph=1, graphInputs=1 )
	
	return 0
	
End // NMP_MPFA_ArtSubtract0

//****************************************************************
//****************************************************************

Function NMP_MPFA_ArtSubtract1( [ folder ] ) // initialize fitting to average of Set1 waves
	String folder

	Variable npnts
	String wList, avgName, wavePrefix
	
	if ( ParamIsDefault( folder ) )
		folder = GetDataFolder( 0 )
	endif
	
	if ( z_FolderCheck( folder ) )
		return error
	endif
	
	//NMSet( tab="Main" )
	//NMSet( wavePrefix="C_Record" )
	//NMSet( waveSelect="Set1" )
	
	wavePrefix = "Avg_CRS1_"
	
	wList = WaveList( wavePrefix + "*", ";", "" )
	
	if ( ItemsInList( wList ) == 0 )
		wavePrefix = "Avg_CRAll_"
		wList = WaveList( wavePrefix + "*", ";", "" )
	endif
	
	if ( ItemsInList( wList ) == 0 )
		NMDoAlert( "Error: cannot find average wave for fitting" )
		return error
	endif
	
	avgName = StringFromList( 0, wList )
	
	npnts = numpnts( $avgName )
	
	NMSet( wavePrefix=wavePrefix )
	NMSet( waveSelect="All" )
	
	SetAxis /W=ChanA left -140,20
	SetAxis /W=ChanA bottom 22,23.6
	
	//NMChannelGraphSet( channel=0, autoscale=0 )
	
	NMSet( tab="fit" )
	NMFitSet( fxn="DblExp_XOffset" )
	NMFitSet( cursors=0 )
	
	if ( StringMatch( folder, folder3 ) )
		NMFitSet( xoffset=NaN, xbgn=( art_t1 ), xend=( 22.65 ) ) // need to have shorter fit window for this data file
	else
		NMFitSet( xoffset=NaN, xbgn=( art_t1 ), xend=( art_t2 ) )
	endif
	
	NMFitSet( fitPoints=( npnts ) )
	NMFitSet( fitFullWidth=1, fitSave=1 )
	NMFitSet( weighting=0 )
	
	if ( !WaveExists( $NMFitDF + "FT_coef" ) )
		NMDoAlert( "Error: cannot locate fit wave FT_coef" )
		return -1
	endif
	
	Wave coef = $NMFitDF + "FT_coef"
	Wave guess = $NMFitDF + "FT_guess"
	Wave hold = $NMFitDF + "FT_hold"
	
	guess[ 0 ] = 0
	hold[ 0 ] = 1
	
	guess[ 1 ] = -90
	hold[ 1 ] = NaN
	
	guess[ 2 ] = 0.05
	hold[ 2 ] = NaN
	
	guess[ 3 ] = -20
	hold[ 3 ] = NaN
	
	guess[ 4 ] = 0.5
	hold[ 4 ] = NaN
	
	//NMFitWave()
	
	return 0
	
End // NMP_MPFA_ArtSubtract1

//****************************************************************
//****************************************************************

Function NMP_MPFA_ArtSubtract2( [ folder ] ) // do the fit and save
	String folder
	
	if ( ParamIsDefault( folder ) )
		folder = GetDataFolder( 0 )
	endif

	if ( z_FolderCheck( folder ) )
		return error
	endif

	SetAxis /W=ChanA /A
	DoUpdate /W=ChanA
	
	Variable vflag = NMFitWave()
	
	if ( vflag == 0 )
		NMFitSaveCurrent()
	endif
	
	SetAxis /W=ChanA left -140,20
	SetAxis /W=ChanA bottom 22,23.6
	
	return 0

End // NMP_MPFA_ArtSubtract2()

//****************************************************************
//****************************************************************

Function NMP_MPFA_ArtSubtract3( [ folder ] ) // zero fit wave for t < art_t1 and prepare data for subtraction
	String folder
	
	String wList, fitName, wName
	Variable dx, npnts
	
	if ( ParamIsDefault( folder ) )
		folder = GetDataFolder( 0 )
	endif
	
	if ( z_FolderCheck( folder ) )
		return error
	endif
	
	NMSet( tab="Main" )
	
	wList = WaveList( "Fit_Avg_CRS1_*", ";", "" )
	fitName = StringFromList( 0, wList )
	
	if ( strlen( fitName ) == 0 )
	
		wList = WaveList( "Fit_Avg_CRAll_*", ";", "" )
		fitName = StringFromList( 0, wList )
		
		if ( strlen( fitName ) == 0 )
			return error
		endif
		
		NMSet( wavePrefix="Fit_Avg_CRAll_" )
		
	else
	
		NMSet( wavePrefix="Fit_Avg_CRS1_" )
		
	endif
	
	if ( NMNumActiveWaves() <= 0 )
		NMDoAlert( "Error: cannot locate fit wave" )
		return -1
	endif
	
	dx = deltax( $fitName )
	npnts = numpnts( $fitName )
	
	NMMainScale( xbgn=0, xend=( art_t1 - dx ), op="x", factor=0, printToHistory=1 ) // zero fit wave for t < art_t1
	
	NMSet( wavePrefix="C_Record" )
	NMSet( waveSelect="All" )
	
	wList = WaveList( "C_Record*", ";", "" )
	wName = StringFromList( 0, wList )
	
	if ( npnts != numpnts( $wName ) )
		NMDoAlert( "Error: points of fit wave do not match points of data waves" )
		return error
	endif
	
	AppendToGraph /W=ChanA $fitName
	
	return 0
	
End // NMP_MPFA_ArtSubtract3

//****************************************************************
//****************************************************************

Function NMP_MPFA_ArtSubtract4( [ folder ] ) // now do the subtraction
	String folder
	
	String fitName, wList
	String wName = "C_RecordA1"
	String wName2 = "CC" + wName
	
	if ( ParamIsDefault( folder ) )
		folder = GetDataFolder( 0 )
	endif
	
	if ( z_FolderCheck( folder ) )
		return error
	endif
	
	wList = WaveList( "Fit_Avg_CRS1_*", ";", "" )
	fitName = StringFromList( 0, wList )
	
	if ( strlen( fitName ) == 0 )
		wList = WaveList( "Fit_Avg_CRAll_*", ";", "" )
		fitName = StringFromList( 0, wList )
	endif
	
	if ( strlen( fitName ) == 0 )
		NMDoAlert( "Error: cannot locate fit wave" )
		return error
	endif
	
	if ( StringMatch( folder, folder1 ) && WaveExists( $wName ) )
		Duplicate /O $wName $wName2 // for inset
	endif
	
	NMMainScale( op="-", wavePntByPnt=fitName, printToHistory=1 ) // Main Tab, Scale By Wave, pnt-by-pnt
	
	return 0
	
End // NMP_MPFA_ArtSubtract4

//****************************************************************
//****************************************************************

Function NMP_MPFA_Stability0( [ folder ] ) // compute average current after stimulus
	String folder
	
	if ( ParamIsDefault( folder ) )
		folder = GetDataFolder( 0 )
	endif
	
	Variable statsWin = 1
	
	Variable win_width = z_Peter_win_width( folder ) // window that Peter used
	Variable win_t1 = z_Peter_win_t1( folder ) // window that Peter used
	Variable win_t2 = win_t1 + win_width
	
	Variable delta = win_t1 - base_t2
	
	Variable win_t4 = base_t1 - delta // reflect from baseline window
	Variable win_t3 = win_t4 - win_width
	
	if ( z_FolderCheck( folder ) )
		return error
	endif
	
	NMSet( wavePrefix="C_Record" )
	NMSet( waveSelect="All" )
	
	NMSet( tab="Stats" )
	NMStatsSet( winSelect=statsWin )
	NMStatsSet( win=statsWin, fxn="Avg", xbgn=( win_t1 ), xend=( win_t2 ) ) // EPSC amplitude
	NMStatsSet( win=statsWin, bsln=1, fxn="Avg", xbgn=( win_t3 ), xend=( win_t4 ), bslnSubtract=0 ) // baseline noise
	NMStatsSet( win=statsWin, filterNum=0 )
	NMStatsSet( win=statsWin, transform="Off" )
	
	NMStatsCompute( chanSelectList="A", waveSelectList="All", windowList=num2istr( statsWin ), show=1, delay=0, tables=0, graphs=0, stats2=0 )
	
	return 0
	
End // NMP_MPFA_Stability0

//****************************************************************
//****************************************************************

Function NMP_MPFA_Stability1( [ folder ] ) // compute stability analysis, save results in Stable set and create graph
	String folder

	String wList, wName, wNameShort, gName, df

	Variable chan = 0
	Variable statsWin = 1
	
	String wavePrefix = "C_Record"
	String waveSelect = "All"
	
	if ( ParamIsDefault( folder ) )
		folder = GetDataFolder( 0 )
	endif
	
	if ( z_FolderCheck( folder ) )
		return error
	endif
	
	df = NMSubfolderName( "Stats_", wavePrefix, chan, waveSelect )
	
	wList = NMFolderWaveList( df, "ST_AvgY" + num2istr( statsWin ) + "_*", ";", "", 1 )
	
	if ( ItemsInList( wList ) == 0 )
		return error
	endif
	
	wName = StringFromList( 0, wList )
	wNameShort = NMChild( wName )
	
	Variable delta = timeBetweenRecordings / 60 // minutes
	
	Setscale /P x 7.06667, delta, $wName
	
	gName = NMStabilityRankOrderTest( wName, 0, inf, 10, 0.05, 0.5, "Stable" )
	
	if ( strlen( gName ) == 0 )
		NMDoAlert( "Error: cannot locate stability analysis graph" )
		return error
	endif
	
	RemoveFromGraph /W=$gName/Z Stable_Pass1
	
	Legend /C/N=text0/J/F=0/A=MC/W=$gName/X=4.40/Y=-33.00 "\\Z10\r\\s(Stable_Pass2)stable"
	
	SetAxis /W=$gName left -80,20
	SetAxis /W=$gName bottom 6.9,11.5
	ModifyGraph /W=$gName standoff=0,axThick=1.25
	ModifyGraph /W=$gName margin(left)=43,margin(bottom)=35,margin(top)=10,margin(right)=10
	
	ModifyGraph /W=$gName manTick(bottom)={0,1,0,0},manMinor(bottom)={1,50}
	ModifyGraph /W=$gName manTick(left)={0,40,0,0},manMinor(left)={1,50}
	
	Execute "ModifyGraph /W=" + gName + " mode(" + wNameShort + ")=3"
	Execute "ModifyGraph /W=" + gName + " marker(" + wNameShort + ")=8"
	Execute "ModifyGraph /W=" + gName + " rgb(" + wNameShort + ")=(52224,52224,0)"
	Execute "ModifyGraph /W=" + gName + " msize(" + wNameShort + ")=3"
	
	ModifyGraph /W=$gName lsize(Stable_LineFit)=1.25,rgb(Stable_LineFit)=(0,0,0),lstyle(Stable_LineFit)=3 
	
	ModifyGraph /W=$gName mode(Stable_Pass2)=3,marker(Stable_Pass2)=0
	ModifyGraph /W=$gName rgb(Stable_Pass2)=(0,0,0),msize(Stable_Pass2)=2
	
	Label /W=$gName left "Average Current (pA)\\S "
	Label /W=$gName bottom "Time (minutes)"
	
	if ( StringMatch( folder, folder1 ) )
		MoveWindow /W=$gName 278,50,(278+panelWidth),(50+panelHeight)
		DoWindow /K PanelB
		DoWindow /C/W=$gName PanelB
	endif
	
	//NMSet( waveSelect="Stable" )
	
	return 0
	
End // NMP_MPFA_Stability1

//****************************************************************
//****************************************************************

Function NMP_MPFA_Failures0( [ folder ] ) // select Stable waves and compute average current in 1 ms window after stimulus
	String folder
	
	Variable statsWin = 1
	
	Variable win_width = 1.0 // 2.0
	Variable win_t1 = rise_t1 // peak_t1
	Variable win_t2 = win_t1 + win_width
	
	Variable delta = win_t1 - base_t2
	
	Variable win_t4 = base_t1 - delta // reflect from baseline window
	Variable win_t3 = win_t4 - win_width
	
	String waveSelect = "Stable"
	
	if ( ParamIsDefault( folder ) )
		folder = GetDataFolder( 0 )
	endif
	
	if ( z_FolderCheck( folder ) )
		return error
	endif

	NMSet( wavePrefix="C_Record" )
	NMSet( waveSelect=waveSelect )
	
	if ( NMNumActiveWaves() <= 0 )
		return 0
	endif
	
	SetAxis /W=ChanA left -140,20
	SetAxis /W=ChanA bottom 18,26
	
	NMChannelGraphSet( channel=0, autoscale=0 )
	
	NMSet( tab="Stats" )
	NMStatsSet( winSelect=statsWin )
	NMStatsSet( win=statsWin, fxn="Avg", xbgn=( win_t1 ), xend=( win_t2 ) ) // EPSC amplitude
	NMStatsSet( win=statsWin, bsln=1, fxn="Avg", xbgn=( win_t3 ), xend=( win_t4 ), bslnSubtract=0 ) // baseline noise
	NMStatsSet( win=statsWin, filterNum=0 )
	NMStatsSet( win=statsWin, transform="Off" )
	
	NMStatsCompute( chanSelectList="A", waveSelectList=waveSelect, windowList=num2istr( statsWin ), show=1, delay=0, tables=0, graphs=0, stats2=0 )
	
	return 0
	
End // NMP_MPFA_Failures0

//****************************************************************
//****************************************************************

Function NMP_MPFA_Failures1( [ folder ] ) // sort Stable waves into Success and Failure sets, create Histogram of Success vs Failure
	String folder
	
	String wList, wName, bName, hName, hNameShort, f2, gName, df
	
	Variable chan = 0
	Variable statsWin = 1
	
	String wavePrefix = "C_Record"
	String waveSelect = "Stable"
	
	if ( ParamIsDefault( folder ) )
		folder = GetDataFolder( 0 )
	endif
	
	if ( z_FolderCheck( folder ) )
		return error
	endif
	
	//NMSet( wavePrefix=wavePrefix )
	//NMSet( waveSelect=waveSelect )
	
	df = NMSubfolderName( "Stats_", wavePrefix, chan, waveSelect )
	
	wList = NMFolderWaveList( df, "ST_Bsln" + num2istr( statsWin ) + "_*", ";", "", 1 ) // baseline noise
	
	if ( ItemsInList( wList ) == 0 )
		return error
	endif
	
	bName = StringFromList( 0, wList )
	
	WaveStats /Q $bName
	
	Variable noise_avg = V_avg
	Variable noise_stdv = V_sdev
	Variable successAmp = -3 * noise_stdv
	
	wList = NMFolderWaveList( df, "ST_AvgY" + num2istr( statsWin ) + "_*", ";", "", 0 )
	
	if ( ItemsInList( wList ) == 0 )
		return error
	endif
	
	wName = StringFromList( 0, wList )
	
	NMStatsInequality( folder=df, wName=wName, greaterThan=NaN, lessThan=( successAmp ), binaryOutput=1, setList="Success;Failure;" )
	
	f2 = NMChild( df )
	
	NMStatsHistogram( folder=f2, wName=NMChild( bName ), binStart=-80, binWidth=1, numBins=100 ) // histogram of baseline noise values
	
	wList = StrVarOrDefault( NMDF + "OutputWinList", "" )
	gName = StringFromList( 0, wList )
	
	if ( strlen( gName ) == 0 )
		return error
	endif
	
	wList = StrVarOrDefault( NMDF + "OutputWaveList", "" )
	
	hName = StringFromList( 0, wList )
	hNameShort = NMChild( hName )
	
	if ( !WaveExists( $hName ) )
		return error
	endif
	
	Wave wtemp = $hName
	
	wtemp /= 10 // reduce count so histogram fits in graph
	
	SetAxis /W=$gName bottom -65,10
	SetAxis /W=$gName left 0,10
	Label /W=$gName bottom "Average Current (pA)"
	
	ModifyGraph /W=$gName rgb=(47872,47872,47872)
	ModifyGraph /W=$gName axThick=1.25,axisOnTop=1,standoff=0
	ModifyGraph /W=$gName manTick(bottom)={0,20,0,0},manMinor(bottom)={1,50}
	ModifyGraph /W=$gName manTick(left)={0,4,0,0},manMinor(left)={1,50}
	ModifyGraph /W=$gName margin(left)=38,margin(bottom)=35,margin(top)=10,margin(right)=10
	
	NMStatsHistogram( folder=f2, wName=NMChild( wName ), binStart=-80, binWidth=1, numBins=100 ) // histogram of average (ST_AvgY...)
	
	wList = StrVarOrDefault( NMDF + "OutputWaveList", "" )
	
	hName = StringFromList( 0, wList )
	hNameShort = NMChild( hName )
	
	if ( !WaveExists( $hName ) )
		return error
	endif
	
	Wave wtemp = $hName
	
	AppendToGraph /W=$gName wtemp
	
	Execute "ModifyGraph /W=" + gName + " rgb(" + hNameShort + ")=(26112,52224,0)"
	Execute "ModifyGraph /W=" + gName + " mode(" + hNameShort + ")=5"
	Execute "ModifyGraph /W=" + gName + " hbFill(" + hNameShort + ")=2"
	
	Make /O/N=2 line_failures_cutoff
	Setscale /P x successAmp, 1e-23, line_failures_cutoff
	
	line_failures_cutoff[ 0 ] = 0
	line_failures_cutoff[ 1 ] = 10
	
	AppendToGraph /W=$gName line_failures_cutoff
	ModifyGraph /W=$gName lstyle(line_failures_cutoff)=3,lsize(line_failures_cutoff)=1.25,rgb(line_failures_cutoff)=(256,256,256)
	
	TextBox /W=$gName/C/N=text0/F=0/A=MC/X=0/Y=50 "Success"
	TextBox /W=$gName/C/N=text1/F=0/A=MC/X=45/Y=50 "\\K(65280,16384,55552)Failure"
	
	if ( StringMatch( folder, folder1 ) ) // save for final layout
		MoveWindow /W=$gName 30,250,(30+panelWidth),(250+panelHeight)
		DoWindow /K PanelC
		DoWindow /C/W=$gName PanelC
	endif
	
	return 0
	
End // NMP_MPFA_Failures1

//****************************************************************
//****************************************************************

Function NMP_MPFA_RiseTime0( [ folder ] ) // compute rise time of Success waves
	String folder

	Variable statsWin = 2
	String waveSelect = "Success"
	
	if ( ParamIsDefault( folder ) )
		folder = GetDataFolder( 0 )
	endif
	
	if ( z_FolderCheck( folder ) )
		return error
	endif
	
	NMSet( wavePrefix="C_Record" )
	NMSet( waveSelect=waveSelect )
	
	if ( NMNumActiveWaves() <= 0 )
		return 0
	endif
	
	SetAxis /W=ChanA bottom 21,27
	SetAxis /W=ChanA left -140,30
	
	NMSet( tab="Stats" )
	NMStatsSet( winSelect=statsWin )
	NMStatsSet( win=statsWin, fxn="RiseTime-", risePbgn=20, risePend=80 )
	NMStatsSet( win=statsWin, xbgn=rise_t1, xend=rise_t2 )
	NMStatsSet( win=statsWin, bsln=1, fxn="Avg", xbgn=base_t1, xend=base_t2, bslnSubtract=0 )
	NMStatsSet( win=statsWin, filterFxn="low-pass", filterNum=4 )
	NMStatsSet( win=statsWin, transform="Off" )
	
	NMStatsCompute( chanSelectList="A", waveSelectList=waveSelect, windowList=num2istr( statsWin ), show=1, delay=0, tables=0, graphs=0, stats2=0 )
	
	return 0
	
End // NMP_MPFA_RiseTime0

//****************************************************************
//****************************************************************

Function NMP_MPFA_RiseTime1( [ folder ] ) // compute rise-time histogram and seperate into Fast1 and Slow1 sets
	String folder
	
	Variable wcnt, bins, xstart, dx
	String f2, wList, wName, hName, gName, fitName, df
	
	Variable chan = 0
	Variable statsWin = 2
	Variable binSize = 0.01
	
	String wavePrefix = "C_Record"
	String waveSelect = "Success"
	
	if ( ParamIsDefault( folder ) )
		folder = GetDataFolder( 0 )
	endif
	
	if ( z_FolderCheck( folder ) )
		return error
	endif
	
	df = NMSubfolderName( "Stats_", wavePrefix, chan, waveSelect )
	
	f2 = NMChild( df )
	
	wList = NMFolderWaveList( df, "ST_RiseT" + num2istr( statsWin ) + "_*", ";", "", 0 )
	
	wName = StringFromList( 0, wList )
	
	if ( strlen( wName ) == 0 )
		return error
	endif
	
	Wave wtemp = $df + wName
	
	WaveStats wtemp
	
	bins = V_max / binSize
	bins += 10
	
	hName = NMStatsHistogram( folder=f2, wName=wName, binStart=0, binWidth=binSize, numBins=bins )
	
	wList = StrVarOrDefault( NMDF + "OutputWinList", "" )
	
	gName = StringFromList( 0, wList )
	
	if ( ( WinType( gName ) == 0 ) || !WaveExists( $hName ) )
		return error
	endif
	
	xstart = binSize / 2 // shift histogram so x-axis is centered on each bin
	
	Setscale /P x xstart, binSize, $hName
	
	K0 = 0
	
	CurveFit /L=2000 /X=1/H="1000"/NTHR=0 gauss $hName /D
	
	Setscale /P x 0, binSize, $hName // back to original x-axis for correct histogram bar graph display
	
	Wave W_coef, W_sigma
	
	Variable meanRT = W_coef[ 2 ]
	Variable widthRT = W_coef[ 3 ]
	Variable stdvRT = widthRT / sqrt( 2 ) // Igor help: width parameter in gauss curve fit function is sqrt(2) times the standard deviation
	Variable cutoff = meanRT + 5 * stdvRT
	
	Print "rise-time cutoff = " + num2str( cutoff ) + " ms"
	
	NMStatsInequality( folder=f2, wName=wName, greaterThan=NaN, lessThan=( cutoff ), binaryOutput=1, setList="Fast1;Slow1;" )
	
	ModifyGraph /W=$gName margin(left)=43,margin(bottom)=35,margin(top)=10,margin(right)=10
	ModifyGraph /W=$gName standoff=0,axisOnTop(bottom)=1,axThick=1.25
	ModifyGraph /W=$gName manTick(left)={0,10,0,0},manMinor(left)={1,50}
	ModifyGraph /W=$gName manTick(bottom)={0,0.2,0,1},manMinor(bottom)={1,50}
	
	Label /W=$gName left "Count\\S "
	Label /W=$gName bottom "20 - 80% Rise Time (ms)"
	SetAxis /W=$gName left 0,30
	SetAxis /W=$gName bottom 0,0.8
	TextBox/C/N=text0/F=0/A=MC/W=$gName/X=-38/Y=50 "Fast"
	TextBox/C/N=text1/F=0/A=MC/W=$gName/X=-10/Y=50 "\\K(65280,16384,55552)Slow"
	
	Make /O/N=2 line_RThisto_cutoff
	Setscale /P x cutoff, 1e-23, line_RThisto_cutoff
	
	line_RThisto_cutoff[ 0 ] = 0
	line_RThisto_cutoff[ 1 ] = 30
	
	AppendToGraph /W=$gName line_RThisto_cutoff
	
	ModifyGraph /W=$gName lSize(line_RThisto_cutoff)=1.25,lStyle(line_RThisto_cutoff)=3,rgb(line_RThisto_cutoff)=(0,0,0)
	
	wList = TraceNameList( gName, ";", 1 )
	
	for ( wcnt = 0 ; wcnt < ItemsInList( wList ) ; wcnt += 1 )
	
		wName = StringFromList( wcnt, wList )
		
		if ( strsearch( wName, "Histo_ST_RiseT", 0 ) == 0 )
			hName = wName
		endif
		
		if ( strsearch( wName, "fit_Histo_ST_RiseT", 0 ) == 0 )
			fitName = wName
		endif
		
	endfor
	
	Execute "ModifyGraph /W=" + gName + " mode(" + hName + ")=5"
	
	Execute "ModifyGraph /W=" + gName + " rgb(" + hName + ")=(44032,29440,58880)"
	Execute "ModifyGraph /W=" + gName + " hbFill(" + hName + ")=2"
	Execute "ModifyGraph /W=" + gName + " usePlusRGB(" + hName + ")=1"
	Execute "ModifyGraph /W=" + gName + " useNegRGB(" + hName + ")=1"
	Execute "ModifyGraph /W=" + gName + " plusRGB(" + hName + ")=(44032,29440,58880)"
	Execute "ModifyGraph /W=" + gName + " negRGB(" + hName + ")=(44032,29440,58880)"
	
	Execute "ModifyGraph /W=" + gName + " rgb(" + fitName + ")=(0,0,0)"
	Execute "ModifyGraph /W=" + gName + " lSize(" + fitName + ")=1.25"
	
	if ( StringMatch( folder, folder1 ) ) // save graph for final layout
		MoveWindow /W=$gName 278,250,(278+panelWidth),(250+panelHeight)
		DoWindow /K PanelD
		DoWindow /C/W=$gName PanelD
	endif
	
	return 0

End // NMP_MPFA_RiseTime1

//****************************************************************
//****************************************************************

Function NMP_MPFA_RTSlope( [ folder ] ) // compute rise-time slope of Slow1 waves and seperate into Fast2 and Slow2 sets
	String folder
	
	String f2, folderShort, wList, wName

	Variable statsWin = 3
	Variable cutoff = -65
	String waveSelect = "Slow1"
	
	if ( ParamIsDefault( folder ) )
		folder = GetDataFolder( 0 )
	endif
	
	if ( z_FolderCheck( folder ) )
		return error
	endif

	NMSet( wavePrefix="C_Record" )
	NMSet( waveSelect=waveSelect )
	
	if ( NMNumActiveWaves() <= 0 )
		return 0
	endif
	
	NMSet( tab="Stats" )
	NMStatsSet( winSelect=statsWin )
	NMStatsSet( win=statsWin, fxn="RTslope-", risePbgn=20, risePend=80 )
	NMStatsSet( win=statsWin, xbgn=rise_t1, xend=rise_t2 )
	NMStatsSet( win=statsWin, bsln=1, fxn="Avg", xbgn=base_t1, xend=base_t2, bslnSubtract=0 )
	NMStatsSet( win=statsWin, filterFxn="low-pass", filterNum=3 )
	NMStatsSet( win=statsWin, transform="Off" )
	
	NMStatsCompute( chanSelectList="A", waveSelectList=waveSelect, windowList=num2istr( statsWin ), show=1, delay=0, tables=0, graphs=0, stats2=0 )
	
	f2 = CurrentNMStats2FolderSelect( 1 )
	folderShort = CurrentNMStats2FolderSelect( 0 )
	
	wList = NMFolderWaveList( f2, "ST_RTslpY3_*", ";", "", 0 )
	
	wName = StringFromList( 0, wList )
	
	if ( strlen( wName ) == 0 )
		return error
	endif
	
	NMStatsInequality( folder=folderShort, wName=wName, greaterThan=NaN, lessThan=cutoff, binaryOutput=1, setList="Fast2;Slow2;" )
	
	NMSetsSet( displayList="Fast2;Slow2;SetX;" )
	NMSet( waveInc=0 )
	
	// manual fix here: need to move some slow2 events to fast2 due to currents with double peaks
	
	if ( StringMatch( folder, folder0 ) )
		NMSetsSet( setList="Slow2", value=0, waveNum=34 )
		NMSetsSet( setList="Fast2", value=1, waveNum=34 )
		NMSetsSet( setList="Slow2", value=0, waveNum=70 )
		NMSetsSet( setList="Fast2", value=1, waveNum=70 )
		NMSetsSet( setList="Slow2", value=0, waveNum=95 )
		NMSetsSet( setList="Fast2", value=1, waveNum=95 )
	endif
	
	if ( StringMatch( folder, folder1 ) )
		NMSetsSet( setList="Slow2", value=0, waveNum=11 )
		NMSetsSet( setList="Fast2", value=1, waveNum=11 )
	endif
	
	if ( StringMatch( folder, folder2 ) )
		// nothing to change
	endif
	
	if ( StringMatch( folder, folder3 ) )
		// nothing to change
	endif
	
	return 0

End // NMP_MPFA_RTSlope

//****************************************************************
//****************************************************************

Function NMP_MPFA_FinalAllSets( [ folder ] ) // compute final sets, FastAll and SlowAll, and their averages
	String folder
	
	if ( ParamIsDefault( folder ) )
		folder = GetDataFolder( 0 )
	endif

	if ( z_FolderCheck( folder ) )
		return error
	endif

	NMSet( tab="Main" )
	NMSet( wavePrefix="C_Record" )
	
	NMSetsNew( "FastAll" )
	NMSetsSet( equation="FastAll=Fast1 OR Fast2" )
	
	NMSetsNew( "SlowAll" )
	NMSetsSet( equation="SlowAll=Failure OR Slow2" )
	
	//NMMainMatrixStats( waveSelectList = "FastAll;SlowAll;All;", selectList="avg", ignoreNANs=1, truncateToCommonXScale=1, graph=1, graphInputs=0, all = "All Sets" )
	
	NMSetsSet( displayList="FastAll;SlowAll;SetX;" )
	
	return 0
	
End // NMP_MPFA_FinalAllSets

//****************************************************************
//****************************************************************

Function NMP_MPFA_MeanVar0( [ folder ] ) // compute average within 0.1 ms window at peak of avg EPSC
	String folder
	
	Variable t3, t4, delta, width = 0.1
	
	Variable statsWin = 4
	
	String wavePrefix = "C_Record"
	String waveSelect = "Stable"
	
	if ( ParamIsDefault( folder ) )
		folder = GetDataFolder( 0 )
	endif

	if ( z_FolderCheck( folder ) )
		return error
	endif
	
	delta = peak_t1 - base_t2
	t4 = base_t1 - delta // reflect from baseline window
	t3 = t4 - width
	
	NMSet( wavePrefix=wavePrefix )
	NMSet( waveSelect=waveSelect )
	
	if ( NMNumActiveWaves() <= 0 )
		return 0
	endif
	
	NMSet( tab="Stats" )
	NMStatsSet( winSelect=statsWin )
	NMStatsSet( win=statsWin, fxn="Avg", xbgn=peak_t1, xend=peak_t2 ) // Peter's window
	NMStatsSet( win=statsWin, bsln=1, fxn="Avg", xbgn=t3, xend=t4, bslnSubtract=0 )
	NMStatsSet( win=statsWin, filterNum=0 )
	NMStatsSet( win=statsWin, transform="Off" )
	
	SetAxis /W=ChanA bottom 19,26
	
	NMStatsCompute( chanSelectList="A", waveSelectList=waveSelect, windowList=num2istr( statsWin ), show=1, delay=0, tables=0, graphs=0, stats2=0 )

	return 0
	
End // NMP_MPFA_MeanVar0

//****************************************************************
//****************************************************************

Function NMP_MPFA_MeanVar1( [ folder ] ) // compute MPFA stats and save to table
	String folder
	
	Variable amp, ampVar, noise, noiseVar, index
	String wList, wName, bName, df, df2
	String tName = "All_MPFA"
	
	Variable chan = 0
	Variable statsWin = 4
	
	String wavePrefix = "C_Record"
	String waveSelect = "Stable"
	
	if ( ParamIsDefault( folder ) )
		folder = GetDataFolder( 0 )
	endif

	if ( z_FolderCheck( folder ) )
		return error
	endif
	
	df = NMSubfolderName( "Stats_", wavePrefix, chan, waveSelect )
	
	wList = NMFolderWaveList( df, "ST_AvgY" + num2istr( statsWin ) + "_*", ";", "", 0 )
	
	if ( ItemsInList( wList ) == 0 )
		return error
	endif
	
	wName = StringFromList( 0, wList )
	
	wList = NMFolderWaveList( df, "ST_Bsln" + num2istr( statsWin ) + "_*", ";", "", 0 )
	
	if ( ItemsInList( wList ) == 0 )
		return error
	endif
	
	bName = StringFromList( 0, wList )
	
	NMSet( tab="Stats" )
	
	NMStatsMPFAStats( folder=df, ampWaveName=wName, noiseWaveName=bName )
	
	wList = StrVarOrDefault( NMDF + "OutputWaveList", "" )
	
	if ( ItemsInList( wList ) != 3 )
		return error
	endif
	
	Wave oMEAN = $StringFromList( 0, wList )
	Wave oVAR = $StringFromList( 1, wList )
	Wave oSEMVAR = $StringFromList( 2, wList )
	
	df2 = "root:" + folderAll + ":"
	
	if ( !IsNMDataFolder( folderAll ) )
	
		NMFolderNew( folderAll, setCurrent=0 )
		
		Make /O/N=4 $df2 + "MPFA_var" = NaN
		Make /O/N=4 $df2 + "SEM_MPFA_var" = NaN
		Make /O/N=4 $df2 + "xMPFA_mean" = NaN
		
		Make /O/N=4 $df2 + "MPFAc_var" = NaN
		Make /O/N=4 $df2 + "SEM_MPFAc_var" = NaN
		Make /O/N=4 $df2 + "xMPFAc_mean" = NaN
		
	endif
	
	if ( !IsNMDataFolder( folderAll ) )
		NMDoAlert( "Error: cannot locate folder " + folderAll )
		return error
	endif
	
	// copy results to final MPFA table
	
	Wave allMEAN = $df2 + "xMPFA_mean"
	Wave allVAR = $df2 + "MPFA_var"
	Wave allSEMVAR = $df2 + "SEM_MPFA_var"
	
	if ( WinType( tName ) == 0 )
		Edit /K=1/N=$tName allMEAN, allVAR, allSEMVAR as "All MPFA Results"
	else
		DoWindow /F $tName
	endif
	
	index = z_Peter_folder_index( GetDataFolder( 0 ) )
	
	if ( ( index >= 0 ) && ( index < numpnts( allMean ) ) )
		allMEAN[ index ] = oMean[ 0 ]
		allVAR[ index ] = oVar[ 0 ]
		allSEMVAR[ index ] =  oSEMVAR[ 0 ]
	endif
	
	return 0

End // NMP_MPFA_MeanVar1

//****************************************************************
//****************************************************************

Function NMP_MPFA_MeanVarAll0() // panel E

	Variable delta, tstart

	String wName = "ST_AvgY4_CRStable_A0"
	String bname = "ST_Bsln4_CRStable_A0"

	String df0 = "root:" + folder0 + ":Stats_C_Record_Stable_A:"
	String df1 = "root:" + folder1 + ":Stats_C_Record_Stable_A:"
	String df2 = "root:" + folder2 + ":Stats_C_Record_Stable_A:"
	String df5 = "root:" + folder3 + ":Stats_C_Record_Stable_A:"
	
	if ( !WaveExists( $df0 + bName ) )
		return error
	endif
	
	if ( !WaveExists( $df1 + bName ) )
		return error
	endif
	
	if ( !WaveExists( $df2 + bName ) )
		return error
	endif
	
	if ( !WaveExists( $df5 + bName ) )
		return error
	endif
	
	Wave btemp0 = $df0 + bName
	Wave wtemp0 = $df0 + wName
	
	Wave btemp1 = $df1 + bName
	Wave wtemp1 = $df1 + wName
	
	Wave btemp2 = $df2 + bName
	Wave wtemp2 = $df2 + wName
	
	Wave btemp5 = $df5 + bName
	Wave wtemp5 = $df5 + wName
	
	delta = timeBetweenRecordings / 60 // minutes
	tstart = 1
	
	Setscale /P x tstart, delta, btemp0, wtemp0
	
	tstart = rightx( wtemp0 ) + 2
	
	Setscale /P x tstart, delta, btemp1, wtemp1
	
	tstart = rightx( wtemp1 ) + 2
	
	Setscale /P x tstart, delta, btemp2, wtemp2
	
	tstart = rightx( wtemp2 ) + 2
	
	Setscale /P x tstart, delta, btemp5, wtemp5
	
	DoWindow /K PanelE
	Display /N=PanelE/W=(30,450,(30+panelWidth),(450+panelHeight)) btemp0, wtemp0
	AppendToGraph btemp1, wtemp1
	AppendToGraph btemp2, wtemp2
	AppendToGraph btemp5, wtemp5
	
	ModifyGraph margin(left)=38,margin(bottom)=35,margin(top)=10,margin(right)=10
	ModifyGraph mode=3
	ModifyGraph marker=19
	ModifyGraph msize=1.5
	ModifyGraph standoff=0
	ModifyGraph axThick=1.25
	ModifyGraph manTick(left)={0,40,0,0},manMinor(left)={1,50}
	ModifyGraph manTick(bottom)={0,5,0,0},manMinor(bottom)={1,50}
	Label left "Average Current (pA)"
	Label bottom "Time (minutes)"
	SetAxis left -140,20
	SetAxis bottom 0,24
	
	ModifyGraph rgb=(47872,47872,47872)
	Execute "ModifyGraph rgb(" + wName + ")=(16384,28160,65280)"
	Execute "ModifyGraph rgb(" + wName + "#1)=(16384,28160,65280)"
	Execute "ModifyGraph rgb(" + wName + "#2)=(16384,28160,65280)"
	Execute "ModifyGraph rgb(" + wName + "#3)=(16384,28160,65280)"
	
	Legend/C/N=text4/J/F=0/M/B=1/A=MC/X=10/Y=-37 "\\Z09\r\\s(" + bName + ")noise\r\\s(" + wName + ")EPSC\r"
	
	TextBox/C/N=text0/F=0/A=MC/X=-36.95/Y=48.00 "2 mM"
	TextBox/C/N=text1/F=0/A=MC/X=-12.05/Y=48.00 "1.25 mM"
	TextBox/C/N=text2/F=0/A=MC/X=13.65/Y=48.00 "1 mM"
	TextBox/C/N=text3/F=0/A=MC/X=39.36/Y=48.00 "8 mM"
	
	return 0

End // NMP_MPFA_MeanVarAll0

//****************************************************************
//****************************************************************

Function NMP_MPFA_MeanVarAll1() // spillover correction

	if ( !IsNMDataFolder( folderAll ) )
		NMDoAlert( "Error: cannot locate folder " + folderAll )
		return error
	endif

	NMSet( folder= folderAll )

	String wNameMU = "xMPFA_mean"
	String wNameVU= "MPFA_var"
	String wNameEU = "SEM_MPFA_var"
	
	if ( !WaveExists( $wNameMU ) || !WaveExists( $wNameVU ) || !WaveExists( $wNameEU ) )
		return error
	endif

	Wave mn = $wNameMU
	Wave var = $wNameVU
	Wave sem = $wNameEU

	Duplicate /O mn xMPFAc_mean, xSpill_mean
	Duplicate /O var MPFAc_var, Spill_var
	Duplicate /O sem SEM_MPFAc_var
	
	Variable mean_2Mm = mn[ 0 ]
	
	xSpill_mean = 0.12 * ( ( mn / mean_2Mm ) ^ 0.4 ) * mn // Eq. from Peter's paper Figure 3
	Spill_var = 0.02 * ( mn / mean_2Mm ) * var // Eq. from Peter's paper Figure 3
	
	xMPFAc_mean = mn - xSpill_mean // subtract spillover
	MPFAc_var = var - Spill_var // subtract spillover
	
	return 0
	
End // NMP_MPFA_MeanVarAll1

//****************************************************************
//****************************************************************

Function NMP_MPFA_MeanVarAll2() // mean vs var plot + fits

	String gName, wName, fitName
	Variable tend, pnt
	
	if ( !IsNMDataFolder( folderAll ) )
		NMDoAlert( "Error: cannot locate folder " + folderAll )
		return error
	endif

	NMSet( folder=folderAll )
	
	wName = "MPFA_var"
	
	if ( !WaveExists( $wName ) )
		return error
	endif
	
	Wave MPFA_var, xMPFA_mean, SEM_MPFA_var
	Wave MPFAc_var, xMPFAc_mean, SEM_MPFAc_var
	
	NMSet( wavePrefix="MPFA_" )
	NMXwaveSet( "xMPFA_mean" )
	NMChanLabelSet( 0, 2, "y", "Variance (pA^2)" )
	NMChanXLabelSetAll( "EPSC (pA)" )

	gName = NMMainGraph( color="black", errors=1 )
	gName = StringFromList( 0, gName )
	
	SetAxis /W=$gName left 0,600
	SetAxis /W=$gName bottom 0,-120
	Label /W=$gName left "Variance (pA\\S2\\M)"
	ModifyGraph /W=$gName manTick(left)={0,200,0,0},manMinor(left)={1,50}
	ModifyGraph /W=$gName manTick(bottom)={0,40,0,0},manMinor(bottom)={1,50}
	ModifyGraph /W=$gName mode=3,marker=19,msize=3
	ModifyGraph /W=$gName axThick=1.25
	ModifyGraph /W=$gName rgb=(16384,28160,65280)
	ModifyGraph /W=$gName margin(left)=43,margin(bottom)=35,margin(top)=10,margin(right)=10
	
	AppendToGraph MPFAc_var vs xMPFAc_mean
	ModifyGraph rgb(MPFAc_var)=(16384,28160,65280)
	ModifyGraph mode(MPFAc_var)=3,marker(MPFAc_var)=8,msize(MPFAc_var)=3
	ModifyGraph opaque(MPFAc_var)=1
	ErrorBars MPFAc_var Y,wave=(SEM_MPFAc_var,SEM_MPFAc_var)
	
	NMSet( tab="Fit" )
	NMFitSet( fxn="NM_MPFA1" )
	NMFitSet( fitFullWidth=1 )
	NMFitSet( fitPoints=7500 )
	NMConfigStrSet( "Fit", "WeightingWavePrefix", "Sem_" )
	NMFitSet( weighting=1, alerts=0 )
	NMFitSet( printResults=1 )
	
	Wave guess = $NMFitDF + "FT_guess"
	Wave hold = $NMFitDF + "FT_hold"
	
	guess[ 0 ] = -10
	guess[ 1 ] = 3
	guess[ 2 ] = 0.39 // CVQI
	guess[ 3 ] = 0.31 // CVQII
	
	hold[ 0 ] = NaN
	hold[ 1 ] = NaN
	hold[ 2 ] = 1
	hold[ 3 ] = 1
	
	NMChannelGraphSet( channel=0, autoscale=0 )
	SetAxis /W=ChanA left 0,600
	SetAxis /W=ChanA bottom 0,-120
	
	NMFitWave()
	NMFitSaveCurrent()
	
	fitName = "fit_" + wName
	
	if ( !WaveExists( $fitName ) )
		return error
	endif
	
	Wave ftemp = $fitName
	
	pnt = numpnts( xMPFA_mean ) - 1
	tend = xMPFA_mean[ pnt ]
	pnt = x2pnt( ftemp, tend )
	
	if ( ( pnt > 0 ) && ( pnt < numpnts( ftemp ) ) )
		ftemp[ pnt, numpnts( ftemp ) - 1 ] = NaN // null fit after last data point
	endif
	
	AppendToGraph /W=$gName $fitName
	//Execute "ReorderTraces " + wName + ",{" + fitName + "}"
	Execute "ModifyGraph /W=" + gName + " rgb(" + fitName + ")=(0,0,0)"
	Execute "ModifyGraph /W=" + gName + " lsize(" + fitName + ")=1.25"
	
	wName = "MPFAc_var"
	
	if ( !WaveExists( $wName ) )
		return error
	endif
	
	NMSet( wavePrefix="MPFAc_" )
	NMXwaveSet( "xMPFAc_mean" )
	
	NMChannelGraphSet( channel=0, autoscale=0 )
	SetAxis /W=ChanA left 0,600
	SetAxis /W=ChanA bottom 0,-120
	
	NMFitWave()
	NMFitSaveCurrent()
	
	fitName = "fit_" + wName
	
	if ( !WaveExists( $fitName ) )
		return error
	endif
	
	Wave ftemp = $fitName
	
	pnt = numpnts( xMPFAc_mean ) - 1
	tend = xMPFAc_mean[ pnt ]
	pnt = x2pnt( ftemp, tend )
	
	if ( ( pnt > 0 ) && ( pnt < numpnts( ftemp ) ) )
		ftemp[ pnt, numpnts( ftemp ) - 1 ] = NaN // null fit after last data point
	endif
	
	AppendToGraph /W=$gName $fitName
	Execute "ModifyGraph /W=" + gName + " rgb(" + fitName + ")=(0,0,0)"
	Execute "ModifyGraph /W=" + gName + " lsize(" + fitName + ")=1.25,lstyle(" + fitName + ")=3"
	
	ReorderTraces /W=$gName MPFA_var,{fit_MPFA_var,Fit_MPFAc_var}
	
	Legend /W=$gName/C/N=text0/J/F=0/M/A=MC/X=-12.07/Y=-34.23 "\\s(MPFA_var)uncorrected\r\\s(MPFAc_var)spillover corrected"
	
	MoveWindow /W=$gname 278,450,(278+panelWidth),(450+panelHeight)
	
	DoWindow /K PanelF
	DoWindow /C/W=$gName PanelF
	
	return 0

End // NMP_MPFA_MeanVarAll2

//****************************************************************
//****************************************************************

Function NMP_MPFA_PanelA()

	Variable wcnt, win_t1, win_t2, win_t3, win_t4, win_width, delta, dx
	String gName, wList, wName
	
	Variable r1 = 28
	Variable r2 = r1 + 7 // 34
	Variable filterF = 0.0105 * 8
	
	Variable noiseSTDV = 2.859 // Stats_C_Record_Stable_A:ST_Bsln1_CRStable_A0
	
	NMSet( folder=folder1 )
	
	if ( !WaveExists( $"Fit_Avg_CRS1_A0" ) )
		return error
	endif
	
	NMSet( tab="Main" )
	NMSet( wavePrefix="Record" )
	
	NMSetsSet( setList="Set1", value=1, fromWave=( r1 ), toWave=( r2 ), skipWaves=0, clearFirst=1 )
	
	NMSet( waveSelect="Set1" )
	NMMainDuplicate( newPrefix="CC_", overwrite=1 )
	NMSet( wavePrefix="CC_Record" )
	NMSet( waveSelect="All" )
	NMMainBaseline( xbgn=( base_t1 ), xend=( base_t2 ) )
	NMMainScale( op="-", wavePntByPnt="Fit_Avg_CRS1_A0", printToHistory=1 )
	NMMainFilterIIR( fLow=filterF )
	//NMMainScale( xbgn=art_blank_t1, xend=art_blank_t2, op="x", factor=NaN )
	
	gName = NMMainGraph( color="black" )
	
	gName = StringFromList( 0, gName )
	
	SetAxis /W=$gName bottom 19.4,26.765
	SetAxis /W=$gName left -100,27
	
	ModifyGraph /W=$gName axThick=0, noLabel=2, margin=10 
	ModifyGraph /W=$gName rgb(CC_RecordA28)=(65280,16384,55552) // failure example
	ModifyGraph /W=$gName rgb(CC_RecordA34)=(65280,16384,55552) // slow rise-time example
	
	Make /O/N=2 line_zero = 0
	Setscale /P x 0, 80, line_zero
	
	Make /O/N=2 line_noise_3stdvp = noiseSTDV
	Setscale /P x 0, 80, line_noise_3stdvp
	
	Make /O/N=2 line_noise_3stdvn = -noiseSTDV
	Setscale /P x 0, 80, line_noise_3stdvn
	
	Make /O/N=2 line_baseline_1ms = 10
	Setscale /P x ( base_t1 ), ( base_t2 - base_t1 ), line_baseline_1ms
	
	AppendToGraph /W=$gName line_zero
	ModifyGraph /W=$gName lsize(line_zero)=1.25,rgb(line_zero)=(43520,43520,43520)
	
	//AppendToGraph /W=$gName line_noise_3stdvp,line_noise_3stdvn
	//ModifyGraph lsize(line_noise_3stdvp)=1.25,rgb(line_noise_3stdvp)=(43520,43520,43520),lstyle(line_noise_3stdvp)=3
	//ModifyGraph lsize(line_noise_3stdvn)=1.25,rgb(line_noise_3stdvn)=(43520,43520,43520),lstyle(line_noise_3stdvn)=3
	//ReorderTraces CC_RecordA28,{line_zero}
	
	win_t1 = z_Peter_win_t1( folder1 )
	win_width = z_Peter_win_width( folder1 )
	
	Make /O/N=2 line_win0_stability = 25
	Setscale /P x ( win_t1 ), ( win_width ), line_win0_stability
	
	AppendToGraph /W=$gName line_win0_stability
	ModifyGraph /W=$gName rgb(line_win0_stability)=(52224,52224,0),lsize(line_win0_stability)=1.25
	
	win_width = 1.0
	win_t1 = rise_t1
	win_t2 = win_t1 + win_width
	
	delta = win_t1 - base_t2
	
	win_t4 = base_t1 - delta // reflect from baseline window
	win_t3 = win_t4 - win_width
	
	Make /O/N=2 line_win1_bsln = 20
	Setscale /P x ( win_t3 ), ( win_width ), line_win1_bsln
	
	Make /O/N=2 line_win1_failures = 20
	Setscale /P x ( win_t1 ), ( win_width ), line_win1_failures
	
	AppendToGraph /W=$gName line_win1_bsln, line_win1_failures
	ModifyGraph /W=$gName rgb(line_win1_bsln)=(26112,52224,0),lsize(line_win1_bsln)=1.25
	ModifyGraph /W=$gName rgb(line_win1_failures)=(26112,52224,0),lsize(line_win1_failures)=1.25
	
	Make /O/N=2 line_win2_bsln_mid
	Setscale /P x ( ( base_t1 + base_t2 ) / 2 ), 1e-23, line_win2_bsln_mid
	
	line_win2_bsln_mid[ 0 ] = 10
	line_win2_bsln_mid[ 1 ] = 20
	
	Make /O/N=2 line_win2_bsln = 15
	Setscale /P x ( base_t1 ), ( base_t2 - base_t1 ), line_win2_bsln
	
	Make /O/N=2 line_win2_RT = 15
	Setscale /P x ( rise_t1 ), ( rise_t2 - rise_t1 ), line_win2_RT
	
	AppendToGraph /W=$gName line_win2_bsln_mid, line_win2_bsln, line_win2_RT
	ModifyGraph /W=$gName rgb(line_win2_bsln_mid)=(44032,29440,58880),lstyle(line_win2_bsln_mid)=0,lsize(line_win2_bsln_mid)=1.00
	ModifyGraph /W=$gName rgb(line_win2_bsln)=(44032,29440,58880),lsize(line_win2_bsln)=1.25
	ModifyGraph /W=$gName rgb(line_win2_RT)=(44032,29440,58880),lsize(line_win2_RT)=1.25
	
	Make /O/N=5 line_win4_bslnx, line_win4_bslny, line_win4_avgx, line_win4_avgy
	
	win_width = 0.1
	
	delta = peak_t1 - base_t2
	win_t4 = base_t1 - delta // reflect from baseline window
	win_t3 = win_t4 - win_width
	
	line_win4_avgx[ 0 ] = peak_t1
	line_win4_avgx[ 1 ] = peak_t1
	line_win4_avgx[ 2 ] = peak_t1 + win_width
	line_win4_avgx[ 3 ] = peak_t1 + win_width
	line_win4_avgx[ 4 ] = peak_t1
	
	line_win4_avgy[ 0 ] = -100
	line_win4_avgy[ 1 ] = 10
	line_win4_avgy[ 2 ] = 10
	line_win4_avgy[ 3 ] = -100
	line_win4_avgy[ 4 ] = -100
	
	line_win4_bslnx[ 0 ] = win_t3
	line_win4_bslnx[ 1 ] = win_t3
	line_win4_bslnx[ 2 ] = win_t3 + win_width
	line_win4_bslnx[ 3 ] = win_t3 + win_width
	line_win4_bslnx[ 4 ] = win_t3
	
	line_win4_bslny = line_win4_avgy
	
	AppendToGraph /W=$gName line_win4_bslny vs line_win4_bslnx
	ModifyGraph /W=$gName mode(line_win4_bslny)=5,hbFill(line_win4_bslny)=2
	ModifyGraph /W=$gName rgb(line_win4_bslny)=(48896,52992,65280)
	
	AppendToGraph /W=$gName line_win4_avgy vs line_win4_avgx
	ModifyGraph /W=$gName mode(line_win4_avgy)=5,hbFill(line_win4_avgy)=2
	ModifyGraph /W=$gName rgb(line_win4_avgy)=(48896,52992,65280)
	
	ReorderTraces /W=$gName line_zero,{line_win4_bslny,line_win4_avgy}
	ReorderTraces /W=$gName line_win4_bslny,{line_win2_bsln_mid,line_win2_bsln,line_win2_RT}
	ReorderTraces /W=$gName line_win2_bsln_mid,{line_win1_bsln,line_win1_failures}
	ReorderTraces /W=$gName line_win1_bsln,{line_win0_stability}
	//ReorderTraces /W=$gName CC_RecordA28,{line_win4_bslny,line_win4_avgy}
	ReorderTraces /W=$gName CC_RecordA28,{line_win0_stability,line_win1_bsln,line_win1_failures,line_win2_bsln_mid,line_win2_bsln,line_win2_RT,line_win4_bslny,line_win4_avgy,line_zero}
	
	//Wave Fit_Avg_CRS1_A0
	
	//dx = deltax( Fit_Avg_CRS1_A0 )
	
	//Duplicate /O Fit_Avg_CRS1_A0 Fit2_Avg_CRS1_A0
	//NMSet( wavePrefix="Fit2_Avg_" )
	//NMMainFilterIIR( fLow=filterF )
	//NMMainScale( xbgn=0, xend=( art_t1 + 2 * dx ), op="x", factor=NaN, printToHistory=1 )
	//AppendToGraph /W=$gName Fit2_Avg_CRS1_A0
	
	TextBox /W=$gName/C/N=text2/F=0/M/A=MC/X=32.28/Y=-2.46 "1.25 mM [Ca\\S2+\\M]\\Bo"
	TextBox /W=$gName/C/N=text0/F=0/M/A=MC/X=27.00/Y=-26.60 "20 pA"
	SetDrawLayer /W=$gName UserFront
	SetDrawEnv /W=$gName xcoord= bottom,ycoord= left,linethick= 1.25
	DrawLine /W=$gName 24.5171929824561,-60.6256157635468,24.5171929824561,-80.6256157635468
	
	MoveWindow /W=$gName 30,50,(30+panelWidth),(50+panelHeight)
	
	DoWindow /K PanelA
	DoWindow /C/W=$gName PanelA
	
	return 0
	
End // NMP_MPFA_PanelA

//****************************************************************
//****************************************************************

Function NMP_MPFA_RiseTime2() // compute averages of FastAll and Slow2 sets, create inset for panel D

	Variable xpnt1, xpnt2
	String wList, wNameFast, wNameSlow
	
	if ( !IsNMDataFolder( folder1 ) ) // this macro is only for nm02308001
		NMDoAlert( "Error: cannot locate folder " + folder1 )
		return error
	endif
	
	NMSet( folder=folder1 )
	NMSet( wavePrefix="C_Record" )
	NMSet( waveSelect="FastAll" )
	NMMainMatrixStats( selectList="avg", ignoreNANs=1, truncateToCommonXScale=1, graph=0 )
	
	wList = StrVarOrDefault( NMDF + "OutputWaveList", "" )
	wNameFast = StringFromList( 0, wList )
	
	Wave wtemp = $wNameFast
	
	xpnt1 = x2pnt( wtemp, art_blank_t1 )
	xpnt2 = x2pnt( wtemp, art_blank_t2 )
	
	wtemp[ xpnt1, xpnt2 ] = NaN
	
	NMSet( waveSelect="Slow2" )
	NMMainMatrixStats( selectList="avg", ignoreNANs=1, truncateToCommonXScale=1, graph=0 )
	
	wList = StrVarOrDefault( NMDF + "OutputWaveList", "" )
	wNameSlow = StringFromList( 0, wList )
	
	Wave wtemp = $wNameSlow
	
	xpnt1 = x2pnt( wtemp, art_blank_t1 )
	xpnt2 = x2pnt( wtemp, art_blank_t2 )
	
	wtemp[ xpnt1, xpnt2 ] = NaN // blank stimulus artifact
	
	Wave line_win4_avgx, line_win4_avgy
	
	DoWindow /K PanelDinset
	Display /N=PanelDinset/W=(440.25,333.5,654.75,487.25) line_win4_avgy vs line_win4_avgx as "Panel D inset"
	AppendToGraph $wNameSlow, $wNameFast
	ModifyGraph margin(left)=10,margin(bottom)=10,margin(top)=10,margin(right)=10
	ModifyGraph mode(line_win4_avgy)=5,rgb(line_win4_avgy)=(48896,52992,65280),hbFill(line_win4_avgy)=2
	
	wNameFast = NMChild( wNameFast )
	wNameSlow = NMChild( wNameSlow )
	
	Execute "ModifyGraph rgb(" + wNameFast + ")=(0,0,0)"
	Execute "ModifyGraph lSize(" + wNameFast + ")=1.25"
	
	Execute "ModifyGraph lSize(" + wNameSlow + ")=1.25"
	Execute "ModifyGraph rgb(" + wNameSlow + ")=(65280,16384,55552)"
	
	ModifyGraph noLabel=2,standoff=0,axThick=0
	SetAxis left -50,10
	SetAxis bottom 21.3,27
	
	return 0

End // NMP_MPFA_RiseTime2

//****************************************************************
//****************************************************************

Static Function z_Peter_folder_index( folder )
	String folder
	
	strswitch( folder )
		case "nm02308000":
			return 0
		case "nm02308001":
			return 1
		case "nm02308002":
			return 2
		case "nm02308005":
			return 3
	endswitch
	
	return NaN
	
End // z_Peter_folder_index

//****************************************************************
//****************************************************************

Static Function z_Peter_win_width( folder )
	String folder
	
	strswitch( folder ) // window that creates close overlap with Peter's data
		case "nm02308000":
		case "nm02308001":
			return 2.0
		case "nm02308002":
		case "nm02308005":
			return 0.5
	endswitch
	
	return NaN
	
End // z_Peter_win_width

//****************************************************************
//****************************************************************

Static Function z_Peter_win_t1( folder )
	String folder
	
	strswitch( folder ) // window that creates close overlap with Peter's data
		case "nm02308000":
		case "nm02308001":
			return 23.0
		case "nm02308002":
			return 23.1
		case "nm02308005":
			return 22.9
	endswitch
	
	return NaN
	
End // z_Peter_win_t1

//****************************************************************
//****************************************************************

Static Function z_FolderCheck( folder )
	String folder
	
	Variable w = z_Peter_folder_index( folder )

	if ( numtype( w ) > 0 )
		NMDoAlert( "Error: unexpected data folder: " + folder )  
		return 1
	endif
	
	return 0
	
End // z_FolderCheck

//****************************************************************
//****************************************************************

Window PanelF() : Graph
	PauseUpdate; Silent 1		// building window...
	String fldrSav0= GetDataFolder(1)
	SetDataFolder root:All_MPFA:
	Display /W=(278.25,451.25,519,626)/K=1  fit_MPFA_var,Fit_MPFAc_var as "F0 : MPFA_ : Ch A : All"
	AppendToGraph MPFA_var vs xMPFA_mean
	AppendToGraph MPFAc_var vs xMPFAc_mean
	SetDataFolder fldrSav0
	ModifyGraph margin(left)=43,margin(bottom)=35,margin(top)=10,margin(right)=10
	ModifyGraph mode(MPFA_var)=3,mode(MPFAc_var)=3
	ModifyGraph marker(MPFA_var)=19,marker(MPFAc_var)=8
	ModifyGraph lSize(fit_MPFA_var)=1.25,lSize(Fit_MPFAc_var)=1.25
	ModifyGraph lStyle(Fit_MPFAc_var)=3
	ModifyGraph rgb=(16384,28160,65280)
	ModifyGraph msize(MPFA_var)=3,msize(MPFAc_var)=3
	ModifyGraph opaque(MPFAc_var)=1
	ModifyGraph fSize=9
	ModifyGraph standoff=0
	ModifyGraph axThick=1.25
	ModifyGraph manTick(left)={0,200,0,0},manMinor(left)={1,50}
	ModifyGraph manTick(bottom)={0,40,0,0},manMinor(bottom)={1,50}
	Label left "\\F'Symbol's\\F'Arial'\\S2\\M ( pA\\S2\\M )"
	Label bottom "I\\Bp\\M ( pA )"
	SetAxis left 0,600
	SetAxis bottom 0,-120
	ErrorBars MPFA_var Y,wave=(:All_MPFA:SEM_MPFA_var,:All_MPFA:SEM_MPFA_var)
	ErrorBars MPFAc_var Y,wave=(:All_MPFA:SEM_MPFAc_var,:All_MPFA:SEM_MPFAc_var)
	Legend/C/N=text0/J/F=0/M/A=MC/X=-12.07/Y=-34.23 "\\s(MPFA_var)uncorrected\r\\s(MPFAc_var)spillover corrected"
EndMacro

//****************************************************************
//****************************************************************

Window Figure_MPFA() : Layout
	PauseUpdate; Silent 1		// building window...
	Layout/C=1/W=(73.5,44.75,819,641) PanelD(285,198,508.5,306)/O=1/F=0/T,PanelDinset(398.25,204.75,504.75,274.5)/O=1/F=0/T as "MPFA"
	Append PanelA(48.75,48.75,273.75,192.75)/O=1/F=0/T,PanelB(285,48.75,508.5,192.75)/O=1/F=0/T
	Append PanelC(57.75,198,273.75,306)/O=1/F=0/T,PanelE(57.75,324,273.75,486)/O=1/F=0/T
	TextBox/C/N=text0/F=0/A=LB/X=27.23/Y=61.59 "\\Z09[Ca\\S2+\\M\\Z09]\\Bo"
	TextBox/C/N=text1/F=0/A=LB/X=4.33/Y=95.98 "\\Z18A"
	TextBox/C/N=text2/F=0/A=LB/X=47.77/Y=95.98 "\\Z18B"
	TextBox/C/N=text3/F=0/A=LB/X=4.33/Y=76.44 "\\Z18C"
	TextBox/C/N=text4/F=0/A=LB/X=47.77/Y=76.44 "\\Z18D"
	TextBox/C/N=text5/F=0/A=LB/X=4.33/Y=60.44 "\\Z18E"
	TextBox/C/N=text6/F=0/A=LB/X=47.77/Y=60.44 "\\Z18F"
	Append PanelF(285,324,508.5,486)/O=1/F=0/T,Graph4(51.75,114,135.75,184.5)/O=1
	TextBox/C/N=text7/F=0/M/B=1/A=LB/X=29.61/Y=80.27 "\\Z09Main Tab"
	TextBox/C/N=text9/F=0/M/B=1/A=LB/X=56.84/Y=84.00 "\\Z09Stats Tab"
	TextBox/C/N=text10/F=0/M/B=1/A=LB/X=13.69/Y=72.99 "Stats Tab"
	TextBox/C/N=text11/F=0/M/B=1/A=LB/X=79.47/Y=70.02 "\\Z09Stats Tab"
	TextBox/C/N=text12/F=0/M/B=1/A=LB/X=13.69/Y=46.55 "\\Z09Stats Tab"
	TextBox/C/N=text8/F=0/M/B=1/A=LB/X=56.84/Y=59.10 "\\Z09Fit Tab"
	ModifyLayout mag=1
	SetDrawLayer UserFront
	SetDrawEnv arrow= 1
	DrawLine 141,48.75,141,54
EndMacro
	
//****************************************************************
//****************************************************************

Window Graph4() : Graph
	PauseUpdate; Silent 1		// building window...
	String fldrSav0= GetDataFolder(1)
	SetDataFolder root:nm02308001:
	Display /W=(318,106.25,618.75,313.25) C_RecordA1,CCC_RecordA1,Fit_Avg_CRS1_A0
	SetDataFolder fldrSav0
	ModifyGraph margin(left)=3,margin(bottom)=3,margin(top)=14,margin(right)=3
	ModifyGraph rgb(C_RecordA1)=(34816,34816,34816),rgb(CCC_RecordA1)=(0,0,0)
	ModifyGraph noLabel=2
	ModifyGraph standoff=0
	ModifyGraph axThick=0
	SetAxis left -125.769818624014,19.3316687015962
	SetAxis bottom 22.0253595444976,23.2723201958908
	ShowTools/A
	SetDrawLayer UserFront
	SetDrawEnv arrow= 1
	DrawLine 0.250666666666667,-0.055244094488189,0.250666666666667,0.00475590551181102
EndMacro

//****************************************************************
//****************************************************************
