# Supplementary material for: NeuroMatic: An Integrated Open-Source Software Toolkit for Acquisition, Analysis and Simulation of Electrophysiological Data
Source: Front Neuroinform. 2018 Apr 4;12:14. doi: 10.3389/fninf.2018.00014 (PMC5893720; doi:10.3389/fninf.2018.00014)
Supplement: Supplementary file 6 [file DataSheet6.ZIP › NM_Paper_Use3_MPFA_ReadMe.txt]

"NeuroMatic: an integrated open-source software toolkit for 
acquisition, analysis and simulation of electrophysiological data"

Code for WaveMetrics Igor Pro
By Jason Rothman ( Jason@ThinkRandom.com )
http:www.neuromatic.thinkrandom.com/
		
****************************************************************
****************************************************************

Code to generate figures for NM paper use example #3

	Figure 10. MPFA analysis of GC EPSCs with spillover correction (Sargent et al. 2005, Figure 3)
	Figure 11. (see below)
	Figure 12. (see below)


Subjects:

	Main tab, baseline, artefact subtraction
	Stats tab, stability analysis, Avg, RiseTime, RTslope, inequality
	Fit tab, NM_MPFA

How to generate Figure 10:

1. Install NM by placing the NeuroMatic folder inside the Igor Procedures folder.

2. Start Igor. NM should initialize and create its GUI.

3. Open Igor Procedure file NM_Paper_Use3_MPFA_MFGC.ipf and click "Compile".

4. Open the following data files (GUI/NM Folder Select/Open Data Files):

	02308000.abf  2.00 mM calcium
	02308001.abf   1.25 mM calcium
	02308002.abf   1.00 mM calcium
	02308005.abf   8.00 mM calcium

5. Run macro NM_Paper_Fig10_MPFA_0() (Igor/Macros/NM_Paper_Fig10_MPFA_0).

6. Run macro NM_Paper_Fig10_MPFA_1() (Igor/Macros/NM_Paper_Fig10_MPFA_1).

7. The margins of the final layout may be too large. Change margins to 10 mm (Igor/File/Page Setup for this Layout...) 
	and rerun NM_Paper_Fig10_MPFA_1().

Data from:

	"Rapid Vesicular Release, Quantal Variability, and Spillover Contribute to 
	the Precision and Reliability of Transmission at a Glomerular Synapse"

	Peter B. Sargent, Chiara Saviane, Thomas A. Nielsen, David A. DiGregorio and R. Angus Silver
	Journal of Neuroscience 7 September 2005, 25 (36) 8173-8187; DOI: https:doi.org/10.1523/JNEUROSCI.2051-05.2005

****************************************************************
****************************************************************

Code to generate figures for NM paper use example #3

	Figure 11. NM GUI, Pulse tab
	Figure 12. MPFA analysis of simulated EPSCs

This code requires Figure 10 to be generated first in the same Igor experiment file.

Subjects:

	Pulse tab, stoichastic EPSC simulations, multinomial model

How to generate Figures 11 and 12:

	1. First generate Figure 10 using NM_Paper_Use3_MPFA_MFGC.ipf

	2. Open Igor Procedure file NM_Paper_Use3_MPFA_Sims.ipf and click "Compile".

	3. Run macro NM_Paper_Fig12_MPFA_Sims (Igor/Macros/NM_Paper_Fig12_MPFA_Sims).

****************************************************************
****************************************************************
