# Supplementary material for: NeuroMatic: An Integrated Open-Source Software Toolkit for Acquisition, Analysis and Simulation of Electrophysiological Data
Source: Front Neuroinform. 2018 Apr 4;12:14. doi: 10.3389/fninf.2018.00014 (PMC5893720; doi:10.3389/fninf.2018.00014)
Supplement: Supplementary file 7 [file DataSheet7.ZIP]

Archive with 13 entries (13 files):
- nm20Jun2013c4_001_G33_Supp.pxp
- 181103_056_CTRL.abf
- 181103_063_NBQX.abf
- 221103_000_CTRL.abf
- 221103_015_NBQX.abf
- 270104_007_CTRL.abf
- 270104_019_NBQX.abf
- 280104_023_CTRL.abf
- 280104_032_NBQX.abf
- NM_Paper_Use4_STP_ReadMe.txt
- NM_Paper_Use4_STP0_gAMPAR.ipf
- NM_Paper_Use4_STP1_Dclamp.ipf
- NM_Paper_Use4_STP2_IAF.ipf
