# Supplementary material for: NeuroMatic: An Integrated Open-Source Software Toolkit for Acquisition, Analysis and Simulation of Electrophysiological Data
Source: Front Neuroinform. 2018 Apr 4;12:14. doi: 10.3389/fninf.2018.00014 (PMC5893720; doi:10.3389/fninf.2018.00014)
Supplement: Supplementary file 7 [file DataSheet7.ZIP › NM_Paper_Use4_STP_ReadMe.txt]

"NeuroMatic: an integrated open-source software toolkit for 
acquisition, analysis and simulation of electrophysiological data"

Code for WaveMetrics Igor Pro
By Jason Rothman ( Jason@ThinkRandom.com )
http:www.neuromatic.thinkrandom.com/
		
****************************************************************
****************************************************************

Code to generate:

	Figure 13 of NM paper use example #4, STP gAMPAR
	Figure 14 (see below)
	Figure 15 (see below)

Subjects:

	Main tab, average, clip events, alignment
	Pulse tab, R*P plasticity model

How to generate Figure 13:

1. Install NM by placing the NeuroMatic folder inside the Igor Procedures folder.

2. Start Igor. NM should initialize and create its GUI.

3. Open Igor Procedure file NM_Paper_Use4_STP_gAMPAR.ipf and click "Compile".

4. Open the following data files (GUI/NM Folder Select/Open Data Files):

	181103_056_CTRL.abf
	181103_063_NBQX.abf
	221103_000_CTRL.abf
	221103_015_NBQX.abf
	270104_007_CTRL.abf
	270104_019_NBQX.abf
	280104_023_CTRL.abf
	280104_032_NBQX.abf
	
5. Run macro NM_Paper_Fig13A_Pulse (Igor/Macros/NM_Paper_Fig13A_Pulse).

6. Run macro NM_Paper_Fig13BC_Pulse.
	
****************************************************************
****************************************************************

Code to generate Figure 14 of NM paper, use example #4, Dynamic Clamp

Subjects:	Pulse tab, Clamp tab, dynamic clamp
Subjects:	Model tab, IAF model

How to generate Figures 14 and 15:

1. Open Igor Procedure file NM_Paper_Use4_STP_Dclamp.ipf and click "Compile".

2. Open the following data file (GUI/NM Folder Select/Open Data Files):

	nm20Jun2013c4_001_G33_Supp
	
3. Run macro NM_Paper_Fig14_Dclamp (Igor/Macros/NM_Paper_Fig14_Dclamp).

4. Open Igor Procedure file NM_Paper_Use4_STP_IAF.ipf and click "Compile"
	
5. Run macro NM_Paper_Fig15_IAF (Igor/Macros/NM_Paper_Fig15_IAF)

****************************************************************
****************************************************************
