# Supplementary material for: NeuroMatic: An Integrated Open-Source Software Toolkit for Acquisition, Analysis and Simulation of Electrophysiological Data
Source: Front Neuroinform. 2018 Apr 4;12:14. doi: 10.3389/fninf.2018.00014 (PMC5893720; doi:10.3389/fninf.2018.00014)
Supplement: Supplementary file 7 [file DataSheet7.ZIP › NM_Paper_Use4_STP0_gAMPAR.ipf]

#pragma rtGlobals=3		// Use modern global access method and strict wave access.

//****************************************************************
//****************************************************************
//
//	"NeuroMatic: an integrated open-source software toolkit for 
//	acquisition, analysis and simulation of electrophysiological data"
//
//	Code for WaveMetrics Igor Pro
//	By Jason Rothman ( Jason@ThinkRandom.com )
//	http://www.neuromatic.thinkrandom.com/
//		
//****************************************************************
//****************************************************************
//
//	Code to generate Figure 13 of NM paper use example #4, STP gAMPAR
//
//	Subjects:	Main tab, average, clip events, alignment
//				Pulse tab, R*P plasticity model
//
//	How to generate Figure 13:
//
//	1. Install NM by placing the NeuroMatic folder inside the Igor Procedures folder.
//
//	2. Start Igor. NM should initialize and create its GUI.
//
//	3. Open this Igor Procedure file NM_Paper_Use4_STP_gAMPAR.ipf and click "Compile".
//
//	4. Open the following data files (GUI/NM Folder Select/Open Data Files):
//
//		181103_056_CTRL.abf
//		181103_063_NBQX.abf
//		221103_000_CTRL.abf
//		221103_015_NBQX.abf
//		270104_007_CTRL.abf
//		270104_019_NBQX.abf
//		280104_023_CTRL.abf
//		280104_032_NBQX.abf
//	
//	5. Run macro NM_Paper_Fig13A_Pulse (Igor/Macros/NM_Paper_Fig13A_Pulse).
//
//	6. Run macro NM_Paper_Fig13BC_Pulse.
//	
//****************************************************************
//****************************************************************

Static StrConstant stimDF = "root:MFStim86Hz:"
Static StrConstant stimT_wName = "StimT_86hz_G1"
Static StrConstant stimT_86hz_G1_List = "26.62;43.67;47.82;52.49;56.97;82.11;112.63;124.28;144.40;154.16;168.71;177.81;211.32;223.18;224.97;253.21;271.33;275.62;321.21;331.91;333.57;337.11;342.51;349.23;353.78;364.05;367.84;374.22;413.00;"

Static StrConstant folderList = "nm181103_056_CTRL;nm181103_063_NBQX;nm221103_000_CTRL;nm221103_015_NBQX;nm270104_007_CTRL;nm270104_019_NBQX;nm280104_023_CTRL;nm280104_032_NBQX;"

Static StrConstant folderC0C = "nm181103_056_CTRL"
Static StrConstant folderC2C = "nm270104_007_CTRL"

Static StrConstant c0 = "181103"
Static StrConstant c1 = "221103"
Static StrConstant c2 = "270104"
Static StrConstant c3 = "280104"

Static StrConstant avgsDF = "root:AllAvgs:"

Static Constant error = -1

//****************************************************************
//****************************************************************

Macro NM_Paper_Fig13A_Pulse()
	Variable error = -1
	
	 NMProgressCancel( reset = 1 )

	if ( ( NM_Paper_Fig13A_Pulse_0g() == error ) || NMProgressCancel() )
		return error
	endif
	
	if ( ( NM_Paper_Fig13A_Pulse_1a() == error ) || NMProgressCancel() )
		return error
	endif
	
	if ( ( NM_Paper_Fig13A_Pulse_1g() == error ) || NMProgressCancel() )
		return error
	endif
	
	return 0

End // NM_Paper_Fig13A_Pulse

//****************************************************************
//****************************************************************

Macro NM_Paper_Fig13BC_Pulse()
	Variable error = -1
	
	NMProgressCancel( reset = 1 )

	if ( ( NM_Paper_Fig13BC_Pulse_0a() == error ) || NMProgressCancel() )
		return error
	endif
	
	if ( ( NM_Paper_Fig13BC_Pulse_Align() == error ) || NMProgressCancel() )
		return error
	endif
	
	if ( ( NM_Paper_Fig13BC_Pulse_1a() == error ) || NMProgressCancel() )
		return error
	endif
	
	if ( ( NM_Paper_Fig13BC_Pulse_2a() == error ) || NMProgressCancel() )
		return error
	endif
	
	if ( ( NM_Paper_Fig13BC_Pulse_3a() == error ) || NMProgressCancel() )
		return error
	endif
	
	if ( ( NM_Paper_Fig13BC_Pulse_4g() == error ) || NMProgressCancel() )
		return error
	endif
	
	DoWindow /K RPmodel
	
	RPmodel()
	
	return 0

End // NM_Paper_Fig13BC_Pulse

//****************************************************************
//****************************************************************

Function NMP_Pulse_StimCheck() // check stimulus folder exists and wave containing stim times

	if ( !IsNMDataFolder( stimDF ) )
		NMFolderNew( stimDF, setCurrent = 0 )
	endif
	
	if ( !IsNMDataFolder( stimDF ) )
		NMDoAlert( "Error: cannot locate folder " + stimDF )
		return error
	endif
	
	if ( !WaveExists( $stimDF + stimT_wName ) )
		List2Wave( stimT_86hz_G1_List, stimDF + stimT_wName, numeric=1 ) // create wave with stim times
	endif
	
	if ( !WaveExists( $stimDF + stimT_wName ) )
		NMDoAlert( "Error: cannot locate wave " + stimDF + stimT_wName )
		return error
	endif
	
	String yName = stimT_wName + "_y"
	
	if ( !WaveExists( $stimDF + yName ) )
	
		Duplicate /O $stimDF + stimT_wName $stimDF + yName
		
		Wave ytemp = $stimDF + yName
		
		ytemp = 1 // for display purposes
	
	endif

	return 0
	
End // NMP_Pulse_StimCheck

//****************************************************************
//****************************************************************

Function NM_Paper_Fig13A_Pulse_0g() // create Figure 13A, stim times

	String gName = "Fig14A1_Stim86Hz"
	
	if ( NMP_Pulse_StimCheck() == error )
		return error
	endif
	
	Wave xtemp = $stimDF + stimT_wName
	Wave ytemp = $stimDF + stimT_wName + "_y"
	
	DoWindow /K $gName
	Display /K=1/N=$gName/W=(40.5,48.5,303.75,98.75) ytemp vs xtemp as "MF Stim 86 Hz"
	
	ModifyGraph margin(left)=10,margin(bottom)=10,margin(top)=10,margin(right)=10
	ModifyGraph mode=1
	ModifyGraph rgb=(0,0,0)
	ModifyGraph gaps=0
	ModifyGraph zero(left)=1
	ModifyGraph noLabel=2
	ModifyGraph standoff=0
	ModifyGraph axThick=0
	SetAxis left 0,1
	SetAxis bottom 0,486
	
	return 0
	
End // NM_Paper_Fig13A_Pulse_0g

//****************************************************************
//****************************************************************

Function NM_Paper_Fig13A_Pulse_1a() // compute average of GC EPSC data

	String wList
	
	if ( !IsNMDataFolder( folderC2C ) )
		NMDoAlert( "Error: cannot locate folder " + folderC2C )
		return error
	endif
	
	NMSet( folder=folderC2C )
	NMSet( wavePrefix="Record" )
	NMGroupsSet( groupSeq="0-3", fromWave=0, toWave=39, blocks=1, clearFirst=1 )
	NMSet( waveSelect="All Groups" )
	
	wList = NMMainMatrixStats( selectList="avg", ignoreNANs=1, truncateToCommonXScale=1, graph=0 )
	
	if ( ItemsInList( wList ) == 0 )
		return error
	endif
	
	NMSet( wavePrefix="Avg_RG" ) // averages for the 4 groups
	NMMainBaseline( xbgn=0, xend=20 )
	
	return 0
	
End //  NM_Paper_Fig13A_Pulse_1a

//****************************************************************
//****************************************************************

Function NM_Paper_Fig13A_Pulse_1g() // create Figure 13A, EPSCs

	String avgName = "Avg_RG1_A0"
	String gName = "Fig14A2_Stim86Hz"
	
	if ( !IsNMDataFolder( folderC2C ) )
		NMDoAlert( "Error: cannot locate folder " + folderC2C )
		return error
	endif
	
	NMSet( folder=folderC2C )
	
	if ( !WaveExists( $avgName ) )
		NMDoAlert( "Error: cannot locate wave " + avgName )
		return error
	endif
	
	Wave avg = $avgName
	
	DoWindow /K $gName
	Display /K=1/N=$gName/W=(39,128,306,234.5) avg as "GC EPSCs 86 Hz"
	
	ModifyGraph margin(left)=10,margin(bottom)=10,margin(top)=10,margin(right)=10
	ModifyGraph rgb=(0,0,0)
	ModifyGraph noLabel=2
	ModifyGraph standoff=0
	ModifyGraph axThick=0
	SetAxis left -180,15
	SetAxis bottom 0,486
	SetDrawLayer UserFront
	SetDrawEnv xcoord= bottom,ycoord= left,linethick= 1.25
	DrawLine 440,-110,440,-160
	SetDrawEnv xcoord= bottom,ycoord= left,linethick= 1.25
	DrawLine 440,-160,490,-160
	SetDrawEnv arrow=1
	DrawLine 0.0125786163522013,0.810344827586207,0.0345911949685535,0.810344827586207
	
	return 0
	
End //  NM_Paper_Fig13A_Pulse_1g

//****************************************************************
//****************************************************************

Function NMP_Pulse_AllAvgsCheck()
	
	if ( IsNMDataFolder( avgsDF ) )
		return 0
	endif
	
	NMFolderNew( avgsDF )
	
	if ( IsNMDataFolder( avgsDF ) )
		return 0
	endif

	NMDoAlert( "Error: cannot locate folder " + avgsDF )
	
	return error

End // NMP_Pulse_AllAvgsCheck

//****************************************************************
//****************************************************************

Function NM_Paper_Fig13BC_Pulse_0a() // loop thru all data folders and compute avg conductance waves

	Variable fcnt
	String folderName
	
	if ( NMP_Pulse_AllAvgsCheck() == error )
		return error
	endif
	
	for ( fcnt = 0 ; fcnt < ItemsInList( folderList ) ; fcnt += 1 )
	
		folderName = StringFromList( fcnt, folderList )
		
		if ( !IsNMDataFolder( folderName ) )
			NMDoAlert( "Error: cannot locate folder " + folderName )
			return error
		endif
		
		NMFolderChange( folderName )
			
		if ( NM_Paper_Fig13BC_Pulse_C2G() == error )
			return error
		endif
		
	endfor
	
	return 0

End // NM_Paper_Fig13BC_Pulse_0a

//****************************************************************
//****************************************************************

Function NM_Paper_Fig13BC_Pulse_Align() // shift x-axis so first synaptic responses are aligned
	// tDelay values computed via Stats tab

	Variable gcnt, wcnt, icnt, avgBX0, npnts, minOffset = inf
	String wList, wName, aName, aNameAll
	
	String tName = "AlignmentValues4"
	
	if ( NMP_Pulse_AllAvgsCheck() == error )
		return error
	endif
	
	NMSet( folder=avgsDF )
	NMSet( wavePrefix="Avg_CTRL_" )
	NMGroupsSet( groupSeq="0-3", fromWave=0, toWave=15, blocks=4, clearFirst=1 )
	
	NMSet( tab="Stats" )
	NMSet( waveSelect="All" )
	NMMainSetScale( start=0 )
	NMSet( waveSelect="All Groups" )
	
	NMStatsSet( win=0, fxn="RiseTime+", risePbgn=20, risePend=80 )
	NMStatsSet( win=0, xbgn=20, xend=33.5 )
	NMStatsSet( win=0, bsln=1, fxn="Avg", xbgn=0, xend=22, bslnSubtract=0 )
	
	for ( gcnt = 0 ; gcnt <= 3 ; gcnt += 1 ) // loop thru groups
	
		NMStatsCompute( waveSelectList="Group" + num2istr( gcnt ), windowList="0", show=0, delay=0, tables=0, graphs=0, stats2=0 )
		
		wList = StrVarOrDefault( NMDF + "OutputWaveList", "" )
		
		for ( wcnt = 0 ; wcnt < ItemsInList( wList ) ; wcnt += 1 )
		
			wName = StringFromList( wcnt, wList )
			
			if ( strsearch( wName, "ST_RiseBX0_", 0 ) > 0 )
			
				Wave wtemp = $wName
				npnts = numpnts( $wName )
				
				if ( npnts != 4 )
					NMDoAlert( "Error: " + wName + " should have 4 points but has: " + num2istr( npnts ) )
					return error
				endif
			
				WaveStats /Q wtemp
				
				avgBX0 = V_avg
				
				Print "Group" + num2istr( gcnt ) + " " + wName + " avg = " + num2str( V_avg )
				
				aName = "AlignBX0_G" + num2istr( gcnt )
				
				Make /O/N=( npnts ) $aName = NaN
				
				Wave atemp = $aName
				
				for ( icnt = 0 ; icnt < npnts ; icnt += 1 ) // loop thru cells
					atemp[ icnt ] = wtemp[ icnt ] - avgBX0
				endfor
				
				break
				
			endif
			
		endfor
	
	endfor
	
	aNameAll = "AlignBX0_All"
				
	Make /O/N=( npnts ) $aNameAll = NaN
				
	Wave atemp2 = $aNameAll
	
	for ( icnt = 0 ; icnt < npnts ; icnt += 1 ) // loop thru cells
	
		avgBX0 = 0
	
		for ( gcnt = 0 ; gcnt <= 3 ; gcnt += 1 ) // loop thru groups
		
			aName = "AlignBX0_G" + num2istr( gcnt )
			Wave atemp = $aName
			
			avgBX0 += atemp[ icnt ]
		
		endfor

		atemp2[ icnt ] = avgBX0 / 4
		minOffset = min( minOffset, atemp2[ icnt ] )
	
	endfor
	
	atemp2 -= minOffset
	
	DoWindow /K $tName
	Edit /K=1/N=$tName atemp2 as "Avg Alignments for Groups 0 - 3"
	
	for ( gcnt = 0 ; gcnt <= 3 ; gcnt += 1 ) // loop thru groups
		NMSet( waveSelect="Group" + num2istr( gcnt ) )
		NMMainAlign( waveOfAlignValues=aNameAll, alignAt=0, printToHistory=1 )
	endfor
	
	NMSet( wavePrefix="Avg_NBQX_" )
	NMGroupsSet( groupSeq="0-3", fromWave=0, toWave=15, blocks=4, clearFirst=1 )
	
	for ( gcnt = 0 ; gcnt <= 3 ; gcnt += 1 ) // loop thru groups
		NMSet( waveSelect="Group" + num2istr( gcnt ) )
		NMMainAlign( waveOfAlignValues=aNameAll, alignAt=0, printToHistory=1 )
	endfor
	
	return 0

End // NM_Paper_Fig13BC_Pulse_Align

//****************************************************************
//****************************************************************

Function NM_Paper_Fig13BC_Pulse_C2G() // convert VC recordings to Gtrains

	Variable wcnt, grpNum, control = 1
	Variable vHold, vJP, vDrive

	String wList, wName, wName2
	String cName, eName = "CTRL"
	
	String df = GetDataFolder( 0 )
	
	// data files from 4 GCs
	// recordings in standard external (CTRL) or 5 mM NBQX
	
	if ( strsearch( df, c0, 0 ) > 0 )
		cName = c0
	elseif ( strsearch( df, c1, 0 ) > 0 )
		cName = c1
	elseif ( strsearch( df, c2, 0 ) > 0 )
		cName = c2
	elseif ( strsearch( df, c3, 0 ) > 0 )
		cName = c3
	else
		return error
	endif
	
	if ( strsearch( df, "_NBQX", 0 ) > 0 )
		eName = "NBQX"
		control = 0
	endif
	
	// copy data waves, remove stim artefacts and compute averages

	NMSet( wavePrefix="Record" )
	NMSet( waveSelect="All" )
	
	NMMainDuplicate( newPrefix="C_", overwrite=1 )
	NMSet( wavePrefix="C_Record" )
	NMSet( waveSelect="All" )
	NMMainBaseline( xbgn=0, xend=20 )
	
	if ( control )
		NMMainClipEvents( xwinBeforeEvent=0.1, xwinAfterEvent=0.4, eventFindLevel=100, positiveEvents=1 )
	else
		NMMainClipEvents( xwinBeforeEvent=0.1, xwinAfterEvent=0.5, eventFindLevel=100, positiveEvents=1 )
	endif
	
	NMGroupsSet( groupSeq="0-3", fromWave=0, toWave=39, blocks=1, clearFirst=1 )
	
	strswitch( df ) // exclude bad traces
		case folderC0C:
			NMSetsSet( setList="SetX", value=1, waveNum=17 )
			break
	endswitch
	
	NMSet( waveSelect="All Groups" )
	NMMainMatrixStats( selectList="avg", ignoreNANs=1, truncateToCommonXScale=1, graph=0 )
	
	NMMainKillWaves()
	
	wList = WaveList( "Avg_CR*", ";", "" )
	
	if ( ItemsInList( wList ) != 4 )
		return error
	endif
	
	// convert waves to conductance trains
	
	NMSet( wavePrefix="Avg_CR" )
	NMSet( waveSelect="All" )
	
	strswitch( cName )
		case c0:
			vHold = -60
			vJP = 0
			break
		case c1:
			vHold = -60
			vJP = 0
			break
		case c2:
			vHold = -60
			vJP = -6.3
			break
		case c3:
			vHold = -54
			vJP = -6.3
			break
		default:
			return error
	endswitch
	
	vDrive = vHold + vJP
	
	NMMainScale( op="/", factor=vDrive, printToHistory=1 )
	
	// copy to AllAvgs
	
	for ( wcnt = 0 ; wcnt < ItemsInList( wList ) ; wcnt += 1 )
	
		wName = StringFromList( wcnt, wList )
		
		grpNum = GetNumFromStr( wName, "CRG" )
		
		if ( ( grpNum >= 0 ) && ( grpNum <= 3 ) )
		
		else
			return error
		endif
		
		wName2 = "Avg_" + eName + "_G" + num2istr( grpNum ) + "_" + cName
		
		Duplicate /O $wName $avgsDF + wName2
		
		KillWaves /Z $wName
		
	endfor
	
	return 0

End // NM_Paper_Fig13BC_Pulse_C2G

//****************************************************************
//****************************************************************

Function NM_Paper_Fig13BC_Pulse_1a() // compute averages from the 4 GCs

	Variable wcnt, nwaves
	String wList, wName1, wName2
	
	// copy GC averages, interpolate to same x-scale, average and rename

	NMSet( folder="AllAvgs" )
	NMSet( wavePrefix="Avg_" )
	NMSet( waveSelect="All" )
	NMMainDuplicate( newPrefix="C_", overwrite = 1 )
	
	// CTRL conditions
	
	NMSet( wavePrefix="C_Avg_CTRL_" )
	NMSet( waveSelect="All" )
	
	nwaves = NMNumWaves()
	
	if ( nwaves != 16 )
		NMDoAlert( "Error: should have 16 waves but got :" + num2istr( nwaves ) )
		return error
	endif
	
	NMMainInterpolate( algorithm=2, xmode=1 )
	NMGroupsSet( groupSeq="0-3", fromWave=0, toWave=15, blocks=4, clearFirst=1 )
	NMSet( waveSelect="All Groups" )
	NMMainMatrixStats( selectList="avg", ignoreNANs=1, truncateToCommonXScale=1, graph=0 )
	
	wList = WaveList( "Avg_CAvgCTRL*", ";", "" )
	
	if ( ItemsInList( wList ) != 4 )
		return error
	endif
	
	for ( wcnt = 0 ; wcnt < ItemsInList( wList ) ; wcnt += 1 )
		wName1 = StringFromList( wcnt, wList )
		wName2 = "Avg4_CTRL_G" + num2istr( wcnt )
		Duplicate /O $wName1 $wName2
	endfor
	
	NMKillWaves( wList )
	
	// NBQX conditions
	
	NMSet( wavePrefix="C_Avg_NBQX_" )
	NMSet( waveSelect="All" )
	
	nwaves = NMNumWaves()
	
	if ( nwaves != 16 )
		NMDoAlert( "Error: should have 16 waves but got :" + num2istr( nwaves ) )
		return error
	endif
	
	NMMainInterpolate( algorithm=2, xmode=1 )
	NMGroupsSet( groupSeq="0-3", fromWave=0, toWave=15, blocks=4, clearFirst=1 )
	NMSet( waveSelect="All Groups" )
	NMMainMatrixStats( selectList="avg", ignoreNANs=1, truncateToCommonXScale=1, graph=0 )
	
	wList = WaveList( "Avg_CAvgNBQX*", ";", "" )
	
	if ( ItemsInList( wList ) != 4 )
		return error
	endif
	
	for ( wcnt = 0 ; wcnt < ItemsInList( wList ) ; wcnt += 1 )
		wName1 = StringFromList( wcnt, wList )
		wName2 = "Avg4_NBQX_G" + num2istr( wcnt )
		Duplicate /O $wName1 $wName2
	endfor
	
	NMKillWaves( wList )
	
	NMKillWaves( WaveList( "C_Avg_*", ";", "" ) )
	NMKillWaves( WaveList( "Pnts_*", ";", "" ) )
	
	return 0

End // NM_Paper_Fig13BC_Pulse_1a

//****************************************************************
//****************************************************************

Function NM_Paper_Fig13BC_Pulse_2a() // compute AMPA Gtrains using CTRL and NBQX Gtrains via subtraction

	Variable wcnt, grpNum1, grpNum2, nwaves
	String wName1, wName2, wName3
	
	if ( NMP_Pulse_AllAvgsCheck() == error )
		return error
	endif

	NMSet( folder="AllAvgs" )

	String wList1 = WaveList( "Avg4_CTRL_*", ";", "" )
	String wList2 = WaveList( "Avg4_NBQX_*", ";", "" )
	
	nwaves = ItemsInList( wList1 )
	
	if ( nwaves != 4 )
		NMDoAlert( "Error: should have 4 waves but got: " + num2istr( nwaves ) )
		return error
	endif
	
	nwaves = ItemsInList( wList2 )
	
	if ( ItemsInList( wList2 ) != 4 )
		NMDoAlert( "Error: should have 4 waves but got: " + num2istr( nwaves ) )
		return error
	endif
	
	for ( wcnt = 0 ; wcnt < 4; wcnt += 1 )
	
		wName1 = "Avg4_CTRL_G" + num2istr( wcnt )
		wName2 = "Avg4_NBQX_G" + num2istr( wcnt )
		wName3 = "Avg4_AMPA_G" + num2istr( wcnt )
		
		if ( !WaveExists( $wName1 ) )
			NMDoAlert( "Error: cannot locate wave " + wName1 )
			return error
		endif
		
		if ( !WaveExists( $wName2 ) )
			NMDoAlert( "Error: cannot locate wave " + wName2 )
			return error
		endif
		
		if ( numpnts( $wName1 ) != numpnts( $wName2 ) )
			NMDoAlert( "Error: waves have different dimensions: " + wName1 + ", " + wName2 )
			return error
		endif
		
		Wave wtemp1 = $wName1
		Wave wtemp2 = $wName2
		
		Duplicate /O wtemp1 $wName3
		
		Wave wtemp3 = $wName3
		
		
		
		wtemp3 = wtemp1 - wtemp2
	
	endfor
	
	NMSet( wavePrefix="Avg4_" )
	NMSet( waveSelect="All" )
	NMMainResample( rate=20 ) // new dt = 0.05 ms
	NMMainDeleteNaNs()
	
	Print "AvgAMPAGtrains86Hz: computed 4 subtractions"
	
	return 0

End // NM_Paper_Fig13BC_Pulse_2a

//****************************************************************
//****************************************************************

Function NM_Paper_Fig13BC_Pulse_3a()

	// Billings R*P plasticity model
	// amplitudes and Pinf values adjusted to match Avg4_AMPA_G1

	Variable a1, a2, a3, ascale, npnts
	Variable oldP, newP_d, newP_s
	String wList, wName
	
	String folder = "gAMPA_Fit"
	String avgName = "Avg4_AMPA_G1"
	String fitName = "Fit_" + avgName
	String diffName = "Diff_" + avgName
	
	String directList1 = NMPulseExp_GC_AMPAdirect( select = 0 ) + NMPulseTrainRP_GC_AMPAdirect()
	String directList2 = NMPulseExp_GC_AMPAdirect( select = 1 ) + NMPulseTrainRP_GC_AMPAdirect()
	String spillList1 = NMPulseExp_GC_AMPAspill( select = 0 ) + NMPulseTrainRP_GC_AMPAspill()
	String spillList2 = NMPulseExp_GC_AMPAspill( select = 1 ) + NMPulseTrainRP_GC_AMPAspill()
	String spillList3 = NMPulseExp_GC_AMPAspill( select = 2 ) + NMPulseTrainRP_GC_AMPAspill()
	
	if ( NMP_Pulse_StimCheck() == error )
		return error
	endif

	if ( !IsNMDataFolder( folder ) )
		NMFolderNew( folder )
	else
		NMSet( folder=folder )
	endif
	
	Duplicate /O $stimDF+stimT_wName $stimT_wName
	
	Wave train = $stimT_wName
	
	train += 0.35 // need to shift to remove delay for this cell
	
	NMSet( tab="Pulse" )
	
	NMPulseSet( wavePrefix="gAMPA", update=1 )
	NMPulseSet( xunits="msec", update=0 )
	NMPulseSet( yunits="nS", update=0 )
	NMPulseSet( numWaves=1, update=0 )
	NMPulseSet( dx=0.05, update=0 )
	NMPulseSet( waveLength=500, update=0 )
	NMPulseConfigRemove( all=1 )
	
	// direct component
	
	ascale = 1.4
	
	a1 = 3.724
	a2 = 0.3033
	
	oldP = 0.1249
	newP_d = 0.18
	
	a1 *= ascale * ( oldP / newP_d )
	a2 *= ascale * ( oldP / newP_d )
	
	directList1 = ReplaceNumberByKey( "amp", directList1, a1, "=" )
	directList1 = ReplaceNumberByKey( "Pinf", directList1, newP_d, "=" )
	
	directList2 = ReplaceNumberByKey( "amp", directList2, a2, "=" )
	directList2 = ReplaceNumberByKey( "Pinf", directList2, newP_d, "=" )
	
  	NMPulseConfigAdd( "wave=0;train=" + stimT_wName + ";" + directList1 )
 	NMPulseConfigAdd( "wave=0;train=" + stimT_wName + ";" + directList2 )
  	
  	// spillover component
  	
  	ascale = 1.6
  	
  	a1 = 0.2487
	a2 = 0.2799
	a3 = 0.1268
	
	oldP = 0.2792
  	newP_s = 0.59
  	
  	a1 *= ascale * ( oldP / newP_s )
	a2 *= ascale * ( oldP / newP_s )
	a3 *= ascale * ( oldP / newP_s )
	
	spillList1 = ReplaceNumberByKey( "amp", spillList1, a1, "=" )
	spillList1 = ReplaceNumberByKey( "Pinf", spillList1, newP_s, "=" )
	
	spillList2 = ReplaceNumberByKey( "amp", spillList2, a2, "=" )
	spillList2 = ReplaceNumberByKey( "Pinf", spillList2, newP_s, "=" )
	
	spillList3 = ReplaceNumberByKey( "amp", spillList3, a3, "=" )
	spillList3 = ReplaceNumberByKey( "Pinf", spillList3, newP_s, "=" )
  	
	NMPulseConfigAdd( "wave=0;train=" + stimT_wName + ";" + spillList1 )
 	NMPulseConfigAdd( "wave=0;train=" + stimT_wName + ";" + spillList2 )
 	NMPulseConfigAdd( "wave=0;train=" + stimT_wName + ";" + spillList3 )
 	
	NMPulseUpdate()
	wList = NMPulseExecute()
	
	wName = StringFromList( 0, wList )
	
	if ( WaveExists( $wName ) && WaveExists( $avgsDF+avgName ) )
		
		Duplicate /O $wName $fitName
		Duplicate /O $( avgsDF+avgName ) $diffName
		
		//Wave atemp = $avgsDF+avgName
		Wave ftemp = $fitName
		Wave dtemp = $diffName
		
		npnts = numpnts( dtemp )
		
		if ( numpnts( ftemp ) != npnts )
			Redimension /N=( npnts ) ftemp, dtemp
		endif
		
		NMSet( wavePrefix="Diff_" )
		NMMainInterpolate( algorithm=2, xmode=2, xWaveNew=fitName ) // make sure waves have same x-axis
		
		dtemp = dtemp - ftemp
		
		NM_Paper_Fig13BC_Pulse_RP( 0, newP_d )
		
	endif
	
	return 0
	
End // NM_Paper_Fig13BC_Pulse_3a

//****************************************************************
//****************************************************************

Function NM_Paper_Fig13BC_Pulse_RP( configNum, pinf ) // compute wave PU_RP_c0w0
	Variable configNum
	Variable pinf

	Variable pcnt, ptime, xpnt, pvalue, rvalue
	String rName, pName, rpName
	String cstr = num2istr( configNum )
	
	String folder = "gAMPA_Fit"
	
	if ( NMP_Pulse_StimCheck() == error )
		return error
	endif
	
	if ( !IsNMDataFolder( folder ) )
		NMDoAlert( "Error: cannot locate folder " + folder )
		return error
	else
		NMSet( folder=folder )
	endif

	Wave ptimes = $stimDF + stimT_wName
	
	rName = "PU_R_c" + cstr + "w0"
	pName = "PU_P_c" + cstr + "w0"
	rpName = "PU_RP_c" + cstr + "w0"
	
	Duplicate /O $rName $pName
	
	Wave PU_P = $pName
	Wave PU_R = $rName
	
	PU_P = pinf
	
	Duplicate /O ptimes $rpName
	
	Wave wtemp = $rpName
	
	wtemp = NaN
	
	for ( pcnt = 0 ; pcnt < numpnts( ptimes ) ; pcnt += 1 )
	
		ptime = ptimes[ pcnt ]
		
		if ( numtype( ptime ) > 0 )
			continue
		endif
		
		xpnt = x2pnt( PU_R, ptime )
		
		pvalue = PU_P[ xpnt ]
		rvalue = PU_R[ xpnt ]
		
		wtemp[ pcnt ] = pvalue * rvalue
	
	endfor
	
	return 0

End // NM_Paper_Fig13BC_Pulse_RP

//****************************************************************
//****************************************************************

Function NM_Paper_Fig13BC_Pulse_4g() // make graphs

	String gName
	
	String fitDF = "root:gAMPA_Fit:"
	String avgName = "Avg4_AMPA_G1"
	String fitName = "Fit_" + avgName
	String diffName = "Diff_" + avgName
	String dumName = "xDumWave"
	
	if ( NMP_Pulse_AllAvgsCheck() == error )
		return error
	endif
	
	if ( !IsNMDataFolder( fitDF ) )
		NMDoAlert( "Error: cannot locate folder " + fitDF )
		return error
	endif
	
	if ( !WaveExists( $avgsDF+avgName ) )
		NMDoAlert( "Error: cannot locate wave " + avgsDF + avgName )
		return error
	endif
	
	if ( !WaveExists( $fitDF+diffName ) )
		NMDoAlert( "Error: cannot locate wave " + fitDF + diffName )
		return error
	endif
	
	if ( !WaveExists( $fitDF+fitName ) )
		NMDoAlert( "Error: cannot locate wave " + fitDF + fitName )
		return error
	endif
	
	if ( !WaveExists( $fitDF+stimT_wName ) )
		NMDoAlert( "Error: cannot locate wave " + fitDF + stimT_wName )
		return error
	endif
	
	gName = "Fig14B1_gAMPA_86Hz_G1"
	
	DoWindow /K $gName
	Display /K=1/N=$gName/W=(179.25,262.25,459.75,391.25) $fitDF+diffName as "gAMPA RP Fit Difference"
	
	ModifyGraph /W=$gName margin(left)=10,margin(bottom)=10,margin(top)=10,margin(right)=10
	ModifyGraph /W=$gName rgb=(43520,43520,43520)
	ModifyGraph /W=$gName noLabel(left)=2,noLabel(bottom)=1
	ModifyGraph /W=$gName standoff=0
	ModifyGraph /W=$gName axThick=0
	SetAxis /W=$gName left -0.575,0.575
	SetAxis /W=$gName bottom 0,486
	
	gName = "Fig14B2_gAMPA_86Hz_G1"
	
	Make /O/N=2 $fitDF+dumName
	
	DoWindow /K $gName
	Display /K=1/N=$gName/W=(33,262.25,299.25,384.5) $avgsDF+avgName as "gAMPA RP Model"
	AppendToGraph /W=$gName $fitDF+fitName
	AppendToGraph /W=$gName $fitDF+dumName
	
	ModifyGraph /W=$gName margin(left)=10,margin(bottom)=10,margin(top)=10,margin(right)=10
	ModifyGraph /W=$gName rgb($avgName)=(0,0,0)
	ModifyGraph /W=$gName rgb($fitName)=(52224,0,0)
	ModifyGraph /W=$gName rgb($dumName)=(43520,43520,43520)
	
	ModifyGraph /W=$gName noLabel=2
	ModifyGraph /W=$gName standoff=0
	ModifyGraph /W=$gName axThick=0
	SetAxis /W=$gName left -0.05,1.1
	SetAxis /W=$gName bottom 0,486
	SetDrawLayer /W=$gName UserFront
	SetDrawEnv /W=$gName xcoord= bottom,ycoord= left,linethick= 1.25
	DrawLine /W=$gName 440,0.4,440,0.2
	Legend /W=$gName/C/N=text0/J/F=0/M/B=1/A=MC/X=4.26/Y=42.34 "\\Z09\r\\s(" + avgName + ") G\\BAMPAR\\M\\Z09\r\\s(" + fitName + ") R�P model (direct+spillover)"
	AppendText "\\s(xDumWave) difference"
	
	gName = "Fig14C_gAMPA_86Hz_G1"
	
	Make /O/N=2 $fitDF+"Line_0" = 0
	Make /O/N=2 $fitDF+"Line_1" = 1
	
	Wave line_0 = $fitDF+"Line_0"
	Wave line_1 = $fitDF+"Line_1"
	
	SetScale /P x 0, 500, "", line_0
	SetScale /P x 0, 500, "", line_1
	
	Wave PU_P_c0w0 = $fitDF + "PU_P_c0w0"
	Wave PU_R_c0w0 = $fitDF + "PU_R_c0w0"
	Wave PU_RP_c0w0 = $fitDF + "PU_RP_c0w0"
	Wave StimT_86hz_G1 = $fitDF + stimT_wName
	
	DoWindow /K $gName
	Display /K=1/N=$gName/W=(33,414.5,302.25,538.25) line_0, line_1, PU_P_c0w0, PU_R_c0w0 as "gAMPA RP Model Direct"
	AppendToGraph /W=$gName PU_RP_c0w0 vs StimT_86hz_G1
	AppendToGraph /W=$gName PU_RP_c0w0 vs StimT_86hz_G1
	
	ModifyGraph /W=$gName margin(left)=10,margin(bottom)=10,margin(top)=10,margin(right)=10
	ModifyGraph /W=$gName mode(PU_RP_c0w0)=1,mode(PU_RP_c0w0#1)=3
	ModifyGraph /W=$gName marker(PU_RP_c0w0#1)=19
	ModifyGraph /W=$gName lSize(Line_0)=1.25,lSize(Line_1)=1.25,lSize(PU_P_c0w0)=1.25,lSize(PU_R_c0w0)=1.25
	ModifyGraph /W=$gName lSize(PU_RP_c0w0)=1.25
	ModifyGraph /W=$gName lStyle(Line_1)=3
	ModifyGraph /W=$gName rgb(Line_0)=(0,0,0),rgb(Line_1)=(0,0,0),rgb(PU_P_c0w0)=(43520,43520,43520)
	ModifyGraph /W=$gName rgb(PU_R_c0w0)=(0,0,0),rgb(PU_RP_c0w0)=(52224,0,0),rgb(PU_RP_c0w0#1)=(52224,0,0)
	ModifyGraph /W=$gName msize(PU_RP_c0w0#1)=2
	ModifyGraph /W=$gName noLabel=2
	ModifyGraph /W=$gName standoff=0
	ModifyGraph /W=$gName axThick=0
	SetAxis /W=$gName left 0,1
	SetAxis /W=$gName bottom 0,486
	Legend /W=$gName/C/N=text0/J/F=0/M/B=1/A=MC/X=-4.20/Y=26.62 "\\Z09\rAMPAR direct\r\\s(PU_R_c0w0) R\r\\s(PU_P_c0w0) P (0.18)\r\\s(PU_RP_c0w0#1) R�P"
	
	return 0
	
End // NM_Paper_Fig13BC_Pulse_4g

//****************************************************************
//****************************************************************

Window RPmodel() : Layout
	PauseUpdate; Silent 1		// building window...
	Layout/C=1/K=1/W=(84,43.25,744,665) Fig14A1_Stim86Hz(172.5,85.5,406.5,117.75)/O=1/F=0/T as "RP Model"
	Append Fig14A2_Stim86Hz(172.5,108,406.5,216)/O=1/F=0/T,Fig14B1_gAMPA_86Hz_G1(172.5,183.75,406.5,327.75)/O=1/F=0/T
	Append Fig14B2_gAMPA_86Hz_G1(172.5,271.5,406.5,415.5)/O=1/F=0/T,Fig14C_gAMPA_86Hz_G1(172.5,423,406.5,567)/O=1/F=0/T
	TextBox/C/N=text0/F=0/M/A=LB/X=67.94/Y=94.95 "\\Z09stim"
	TextBox/C/N=text1/F=0/M/A=LB/X=67.94/Y=87.00 "\\Z09I\\Bmem\\M"
	TextBox/C/N=text2/F=0/M/B=1/A=LB/X=18.94/Y=93.45 "\\Z18A"
	TextBox/C/N=text4/F=0/M/B=1/A=LB/X=18.94/Y=71.54 "\\Z18B"
	TextBox/C/N=text5/F=0/M/B=1/A=LB/X=18.94/Y=44.04 "\\Z18C"
	TextBox/C/N=text6/F=0/M/A=LB/X=22.59/Y=29.65 "\\Z090"
	TextBox/C/N=text8/F=0/M/A=LB/X=22.59/Y=51.99 "\\Z090"
	TextBox/C/N=text9/F=0/M/A=LB/X=22.59/Y=91.51 "\\Z090"
	TextBox/C/N=text3/F=0/M/A=LB/X=22.59/Y=47.37 "\\Z091"
	TextBox/C/N=text7/F=0/M/A=LB/X=68.77/Y=82.28 "\\Z09\r50 pA\r50 ms"
	TextBox/C/N=text11/F=0/M/A=LB/X=22.59/Y=72.72 "\\Z090"
	TextBox/C/N=text12/F=0/M/A=LB/X=68.77/Y=56.71 "\\Z09\r0.2 nS"
	TextBox/C/N=text10/F=0/M/B=1/A=LB/X=41.53/Y=78.30 "\\Z09Main Tab"
	TextBox/C/N=text13/F=0/M/B=1/A=LB/X=41.20/Y=50.16 "\\Z09Pulse Tab"
	ModifyLayout mag=1
EndMacro // RPmodel

//****************************************************************
//****************************************************************
