# Supplementary material for: NeuroMatic: An Integrated Open-Source Software Toolkit for Acquisition, Analysis and Simulation of Electrophysiological Data
Source: Front Neuroinform. 2018 Apr 4;12:14. doi: 10.3389/fninf.2018.00014 (PMC5893720; doi:10.3389/fninf.2018.00014)
Supplement: Supplementary file 7 [file DataSheet7.ZIP › NM_Paper_Use4_STP1_Dclamp.ipf]

#pragma rtGlobals=3		// Use modern global access method and strict wave access.

//****************************************************************
//****************************************************************
//
//	"NeuroMatic: an integrated open-source software toolkit for 
//	acquisition, analysis and simulation of electrophysiological data"
//
//	Code for WaveMetrics Igor Pro
//	By Jason Rothman ( Jason@ThinkRandom.com )
//	http://www.neuromatic.thinkrandom.com/
//		
//****************************************************************
//****************************************************************
//
//	Code to generate Figure 14 of NM paper, use example #4, Dynamic Clamp
//
//	Subjects:	Pulse tab, Clamp tab, dynamic clamp
//
//	How to generate Figure 14:
//
//	1. Install NM by placing the NeuroMatic folder inside the Igor Procedures folder.
//
//	2. Start Igor. NM should initialize and create its GUI.
//
//	3. Open this Igor Procedure file NM_Paper_Use4_STP_Dclamp.ipf and click "Compile".
//
//	4. Open the following data file (GUI/NM Folder Select/Open Data Files):
//
//		nm20Jun2013c4_001_G33_Supp
//	
//	5. Run macro NM_Paper_Fig14_Dclamp (Igor/Macros/NM_Paper_Fig14_Dclamp).
//
//****************************************************************
//****************************************************************

Static StrConstant folder = "nm20Jun2013c4_001_G33_Supp"
Static StrConstant stimFolder = "G_71660642"

Static StrConstant T_MyDAC_0_16_c0_List = "619.802;661.854;743.119;791.643;801.151;981.202;991.195;1003.042;1029.936;1033.270;1070.255;1071.646;1104.079;1139.878;1205.055;1206.684;1235.042;1258.194;1285.380;1312.301;1330.104;1449.279;1486.543;1568.077;1578.921;1633.683;1643.547;1660.460;1671.349;1742.634;1804.751;1836.848;1940.314;1945.558;1990.983;"
Static StrConstant T_MyDAC_0_16_c1_List = "552.002;706.074;710.030;719.522;746.428;785.173;793.988;800.594;825.489;864.709;923.704;974.288;1094.074;1186.105;1192.258;1251.680;1278.181;1324.222;1429.400;1481.567;1502.982;1574.313;1593.667;1665.874;1677.154;1697.288;1722.657;1847.443;1915.992;"
Static StrConstant T_MyDAC_0_16_c2_List = "540.077;603.745;664.768;685.768;834.500;869.900;885.215;937.227;982.466;1002.281;1003.744;1084.553;1136.199;1146.719;1299.307;1316.435;1344.460;1355.807;1373.372;1380.563;1423.870;1612.044;1683.119;1713.640;1787.464;1818.361;1992.749;"
Static StrConstant T_MyDAC_0_16_c3_List = "578.959;594.730;731.498;737.620;784.141;797.987;854.103;878.538;886.825;927.582;941.199;1037.159;1052.304;1170.297;1222.915;1316.012;1371.879;1390.864;1459.046;1572.629;1582.139;1606.763;1655.545;1659.699;1668.568;1700.396;1713.282;1715.119;1803.433;1813.703;1850.164;1882.485;1924.349;1960.273;1964.639;1978.959;"

Static Constant error = -1

//****************************************************************
//****************************************************************

Macro NM_Paper_Fig14_Dclamp()
	Variable error = -1
	
	NMProgressCancel( reset = 1 )

	if ( ( NMP_Dclamp_Init() == error ) || NMProgressCancel() )
		return error
	endif
	
	if ( ( NMP_Dclamp_FigB_Rasters() == error ) || NMProgressCancel() )
		return error
	endif
	
	if ( ( NMP_Dclamp_FigBC() == error ) || NMProgressCancel() )
		return error
	endif
	
	if ( ( NMP_Dclamp_FigA_Flowchart() == error ) || NMProgressCancel() )
		return error
	endif
	
	DoWindow /K RPModel_Dclamp
	
	RPModel_Dclamp()
	
	return 0

End // NM_Paper_Fig14_Dclamp

//****************************************************************
//****************************************************************

Function NMP_Dclamp_Init()

	Variable numWaves, wcnt, seqNum
	String wList, wName, dName0, dName1, dName2, seqStr, stimDF
	
	Variable numInputs = 4
	Variable tbgn = 550

	String freqList = "90;120;20;70;10;50;30;" // single input freq
	String waveNumList = "7;8;16;23;25;29;33;"
	String tendList = "1300;800;1800;1550;1800;1800;1800;"

	if ( !IsNMDataFolder( folder ) )
		NMDoAlert( "Error: cannot locate folder " + folder )
		return error
	endif
	
	NMSet( folder=folder )
	
	stimDF = SubStimDF()
	
	if ( strlen( stimDF ) == 0 )
		NMDoAlert( "Error: cannot locate stim subfolder " + stimFolder )
		return error
	endif
	
	List2Wave( waveNumList, "G_WaveNum", numeric=1, overwrite=1 )
	
	if ( !WaveExists( $"G_WaveNum" ) )
		NMDoAlert( "Error: cannot locate wave G_WaveNum" )
		return error
	endif
	
	List2Wave( freqList, "G_InputFreq", numeric=1, overwrite=1 )
	
	if ( !WaveExists( $"G_InputFreq" ) )
		NMDoAlert( "Error: cannot locate wave G_InputFreq" )
		return error
	endif
	
	Wave G_InputFreq
	
	G_InputFreq *= numInputs // sum total input freq
	
	List2Wave( tendList, "SP_Tend", numeric=1, overwrite=1 )
	
	if ( !WaveExists( $"SP_Tend" ) )
		NMDoAlert( "Error: cannot locate wave SP_Tend" )
		return error
	endif
	
	Wave SP_Tend
	
	Duplicate /O SP_Tend SP_Tbgn
	
	SP_Tbgn = tbgn
	
	// copy MyDAC waves and remove extra waves
	
	wList = WaveList( "RecordA*", ";", "" )
	
	for ( wcnt = 0 ; wcnt < ItemsInList( wList ) ; wcnt += 1 )
	
		wName = StringFromList( wcnt, wList )
	
		seqNum = GetSeqNum( wName )
		
		if ( numtype( seqNum ) > 0 )
			continue
		endif
		
		seqStr = num2istr( seqNum )
		
		
		
		dName0 = "DAC_0_" + seqStr
		dName1 = "DAC_1_" + seqStr
		dName2 = "DAC_2_" + seqStr
		
		KillWaves /Z $stimDF + dName0 // not used
		KillWaves /Z $stimDF + dName1 // not used
		KillWaves /Z $stimDF + dName2 // not used
		
		dName0 = "MyDAC_0_" + seqStr
		dName1 = "MyDAC_1_" + seqStr
		dName2 = "MyDAC_2_" + seqStr
	
		if ( WhichListItem( seqStr, waveNumList ) >= 0 ) // keepers
		
			if ( WaveExists( $stimDF + dName0 ) && !WaveExists( $dName0 ) )
				Duplicate /O $stimDF + dName0 $dName0
				KillWaves /Z $stimDF + dName0
			endif
			
			if ( WaveExists( $stimDF + dName1 ) && !WaveExists( $dName1 ) )
				Duplicate /O $stimDF + dName1 $dName1
				KillWaves /Z $stimDF + dName1
			endif
			
			if ( WaveExists( $stimDF + dName2 ) && !WaveExists( $dName2 ) )
				Duplicate /O $stimDF + dName2 $dName2
				KillWaves /Z $stimDF + dName2
			endif
			
		else
		
			KillWaves /Z $wName
			KillWaves /Z $stimDF + dName0
			KillWaves /Z $stimDF + dName1
			KillWaves /Z $stimDF + dName2
			
		endif
		
	endfor
	
	return 0
	
End // NMP_Dclamp_Init

//****************************************************************
//****************************************************************

Function NMP_Dclamp_FigB_Rasters()

	String gName
	
	String wName0 = "T_MyDAC_0_16_c0"
	String wName1 = "T_MyDAC_0_16_c1"
	String wName2 = "T_MyDAC_0_16_c2"
	String wName3 = "T_MyDAC_0_16_c3"

	if ( !IsNMDataFolder( folder ) )
		NMDoAlert( "Error: cannot locate folder " + folder )
		return error
	endif
	
	NMSet( folder=folder )
	
	if ( !WaveExists( $wName0 ) )
		List2Wave( T_MyDAC_0_16_c0_List, wName0, numeric=1 )
	endif
	
	if ( !WaveExists( $wName1 ) )
		List2Wave( T_MyDAC_0_16_c1_List, wName1, numeric=1 )
	endif
	
	if ( !WaveExists( $wName2 ) )
		List2Wave( T_MyDAC_0_16_c2_List, wName2, numeric=1 )
	endif
	
	if ( !WaveExists( $wName3 ) )
		List2Wave( T_MyDAC_0_16_c3_List, wName3, numeric=1 )
	endif
	
	Wave xtemp0 = $wName0
	Wave xtemp1 = $wName1
	Wave xtemp2 = $wName2
	Wave xtemp3 = $wName3
	
	Duplicate /O xtemp0 $wName0 + "_y"
	Duplicate /O xtemp1 $wName1 + "_y"
	Duplicate /O xtemp2 $wName2 + "_y"
	Duplicate /O xtemp3 $wName3 + "_y"
	
	Wave ytemp0 = $wName0 + "_y"
	Wave ytemp1 = $wName1 + "_y"
	Wave ytemp2 = $wName2 + "_y"
	Wave ytemp3 = $wName3 + "_y"
	
	ytemp0 = 1
	ytemp1 = 1
	ytemp2 = 1
	ytemp3 = 1
	
	gName = "MFT1_Events"
	DoWindow /K $gName
	Display /K=1/N=$gName/W=(509.25,78.5,842.25,118.25) ytemp0 vs xtemp0 as "Syn Events Cell#1"
	ModifyGraph /W=$gName margin(left)=10,margin(bottom)=10,margin(top)=10,margin(right)=10
	ModifyGraph /W=$gName mode=1
	ModifyGraph /W=$gName rgb=(0,0,0)
	ModifyGraph /W=$gName noLabel=2
	ModifyGraph /W=$gName standoff=0
	ModifyGraph /W=$gName axThick=0
	SetAxis /W=$gName left 0,1
	SetAxis /W=$gName bottom 500,1550
	
	gName = "MFT2_Events"
	DoWindow /K $gName
	Display /K=1/N=$gName/W=(508.5,146.75,843,187.25) ytemp1 vs xtemp1 as "Syn Events Cell#2"
	ModifyGraph /W=$gName margin(left)=10,margin(bottom)=10,margin(top)=10,margin(right)=10
	ModifyGraph /W=$gName mode=1
	ModifyGraph /W=$gName rgb=(0,0,0)
	ModifyGraph /W=$gName noLabel=2
	ModifyGraph /W=$gName standoff=0
	ModifyGraph /W=$gName axThick=0
	SetAxis /W=$gName left 0,1
	SetAxis /W=$gName bottom 500,1550

	gName = "MFT3_Events"
	DoWindow /K $gName
	Display /K=1/N=$gName/W=(508.5,216.5,842.25,261.5) ytemp2 vs xtemp2 as "Syn Events Cell#3"
	ModifyGraph /W=$gName margin(left)=10,margin(bottom)=10,margin(top)=10,margin(right)=10
	ModifyGraph /W=$gName mode=1
	ModifyGraph /W=$gName rgb=(0,0,0)
	ModifyGraph /W=$gName noLabel=2
	ModifyGraph /W=$gName standoff=0
	ModifyGraph /W=$gName axThick=0
	SetAxis /W=$gName left 0,1
	SetAxis /W=$gName bottom 500,1550

	gName = "MFT4_Events"
	DoWindow /K $gName
	Display /K=1/N=$gName/W=(508.5,290.75,843,341.75) ytemp3 vs xtemp3 as "Syn Events Cell#4"
	ModifyGraph /W=$gName margin(left)=10,margin(bottom)=10,margin(top)=10,margin(right)=10
	ModifyGraph /W=$gName mode=1
	ModifyGraph /W=$gName rgb=(0,0,0)
	ModifyGraph /W=$gName noLabel=2
	ModifyGraph /W=$gName standoff=0
	ModifyGraph /W=$gName axThick=0
	SetAxis /W=$gName left 0,1
	SetAxis /W=$gName bottom 500,1550
	
	return 0
	
End // NMP_Dclamp_FigB_Rasters

//****************************************************************
//****************************************************************

Function NMP_Dclamp_FigBC()

	String gName, stimDF
	String df = "root:" + folder + ":"
	
	if ( !IsNMDataFolder( folder ) )
		NMDoAlert( "Error: cannot locate folder " + folder )
		return error
	endif
	
	if ( WaveExists( $df + "RecordA16" ) )
		Wave RecordA16 = $df + "RecordA16"
	else
		NMDoAlert( "Error: cannot locate wave RecordA16" )
		return error
	endif
	
	if ( WaveExists( $df + "MyDAC_0_16" ) )
		Wave MyDAC_0_16 = $df + "MyDAC_0_16" // Gtrain_AMPAR
	else
		NMDoAlert( "Error: cannot locate wave MyDAC_0_16" )
		return error
	endif
	
	//if ( WaveExists( $df + "MyDAC_1_16" ) ) // not shown
		//Wave MyDAC_1_16 = $df + "MyDAC_1_16" // Gtrain_GABAR
	//else
		//NMDoAlert( "Error: cannot locate wave MyDAC_1_16" )
		//return error
	//endif
	
	if ( WaveExists( $df + "MyDAC_2_16" ) )
		Wave MyDAC_2_16 = $df + "MyDAC_2_16" // Gtrain_NMDAR
	else
		NMDoAlert( "Error: cannot locate wave MyDAC_2_16" )
		return error
	endif
	
	gName = "gAMPA_Dclamp"
	DoWindow /K $gName
	Display /K=1/N=$gName/W=(335.25,45.5,661.5,148.25) MyDAC_0_16 as "gAMPA Dynamic Clamp"
	ModifyGraph /W=$gName margin(left)=10,margin(bottom)=10,margin(top)=10,margin(right)=10
	ModifyGraph /W=$gName rgb=(52224,0,0)
	ModifyGraph /W=$gName noLabel=2
	ModifyGraph /W=$gName standoff=0
	ModifyGraph /W=$gName axThick=0
	SetAxis /W=$gName left 0,1.2
	SetAxis /W=$gName bottom 500,1550
	SetDrawLayer /W=$gName UserFront
	SetDrawEnv /W=$gName xcoord= bottom,ycoord= left,linethick= 1.25
	DrawLine /W=$gName 1400,1.14,1400,0.84
	
	gName = "gNMDA_Dclamp"
	DoWindow /K $gName
	Display /K=1/N=$gName/W=(334.5,178.25,655.5,265.25) MyDAC_2_16 as "gNMDA Dynamic Clamp"
	ModifyGraph /W=$gName margin(left)=10,margin(bottom)=10,margin(top)=10,margin(right)=10
	ModifyGraph /W=$gName rgb=(26112,52224,0)
	ModifyGraph /W=$gName noLabel=2
	ModifyGraph /W=$gName standoff=0
	ModifyGraph /W=$gName axThick=0
	SetAxis /W=$gName left 0,4
	SetAxis /W=$gName bottom 500,1550
	SetDrawLayer /W=$gName UserFront
	SetDrawEnv /W=$gName xcoord= bottom,ycoord= left,linethick= 1.25
	DrawLine /W=$gName 1400,4,1400,3

	gName = "Vmem_Dclamp"
	DoWindow /K $gName
	Display /K=1/N=$gName/W=(333.75,293,656.25,461.75) RecordA16 as "Vmem Dynamic Clamp 16"
	ModifyGraph /W=$gName margin(left)=10,margin(bottom)=10,margin(top)=10,margin(right)=10
	ModifyGraph /W=$gName rgb=(0,0,0)
	ModifyGraph /W=$gName noLabel=2
	ModifyGraph /W=$gName standoff=0
	ModifyGraph /W=$gName axThick=0
	SetAxis /W=$gName bottom 500,1550
	Legend/C/N=text0/J/F=0/M/B=1/A=MC/X=25.00/Y=19.10 "\\Z09\\JC\rClamp Tab\rDynamic Clamp\rGC V\\Bmem"
	SetDrawLayer /W=$gName UserFront
	SetDrawEnv /W=$gName xcoord= bottom,ycoord= left,linethick= 1.25
	DrawLine /W=$gName 550,-7,550,-32
	SetDrawEnv /W=$gName xcoord= bottom,ycoord= left,linethick= 1.25
	DrawLine /W=$gName 550,-32,650,-32
	
	return 0
	
End // NMP_Dclamp_FigBC

//****************************************************************
//****************************************************************

Function NMP_Dclamp_FigA_Flowchart()

	String df = "root:" + folder + ":"
	String wName = "Figure14_DynamicClamp_Flowchart"
	String gName = "DynamicClampFlowchart"
	
	if ( !IsNMDataFolder( folder ) )
		NMDoAlert( "Error: cannot locate folder " + folder )
		return error
	endif
	
	DoWindow /K DynamicClampFlowchart
	
	if ( WaveExists( $df + wName ) )
		Execute gName + "()"
	else
		Make /O/N=(1, 1 ) $df + wName = NaN
		NewImage /K=1/N=$gName $df + wName
		ModifyGraph /W=$gName noLabel=2,axThick=0,gbRGB=(56576,56576,56576)
	endif
	
	return 0

End // NMP_Dclamp_FigA_Flowchart

//****************************************************************
//****************************************************************

Window DynamicClampFlowchart() : Graph
	PauseUpdate; Silent 1		// building window...
	Display /W=(30,53,701.25,507.5) as "Dynamic Clamp Flowchart"
	AppendImage/T :nm20Jun2013c4_001_G33_Supp:Figure14_DynamicClamp_Flowchart
	ModifyImage figure14_DynamicClamp_Flowchart ctab= {*,*,Grays,0}
	ModifyGraph margin(left)=14,margin(bottom)=14,margin(top)=14,margin(right)=14
	ModifyGraph mirror=2
	ModifyGraph nticks(left)=11,nticks(top)=16
	ModifyGraph minor=1
	ModifyGraph noLabel=2
	ModifyGraph fSize=8
	ModifyGraph standoff=0
	ModifyGraph axThick=0
	ModifyGraph tkLblRot(left)=90
	ModifyGraph btLen=3
	ModifyGraph tlOffset=-2
	SetAxis/A/R left
EndMacro

//****************************************************************
//****************************************************************

Window RPModel_Dclamp() : Layout
	PauseUpdate; Silent 1		// building window...
	Layout/C=1/K=1/W=(120.75,42.5,783.75,685.25) DynamicClampFlowchart(174.75,143.25,421.5,305.25)/O=1/F=0/T as "RP Model + Dynamic Clamp"
	Append MFT1_Events(180.75,321,414.75,349.5)/O=1/F=0/T,MFT2_Events(180.75,333.75,414.75,362.25)/O=1/F=0/T
	Append MFT3_Events(180.75,346.5,414.75,375)/O=1/F=0/T,MFT4_Events(180.75,359.25,414.75,387.75)/O=1/F=0/T
	Append gAMPA_Dclamp(180.75,372.75,414.75,459)/O=1/F=0/T,gNMDA_Dclamp(180.75,439.5,414.75,525.75)/O=1/F=0/T
	Append Vmem_Dclamp(180.75,507,414.75,638.25)/O=1/F=0/T
	TextBox/C/N=text2/F=0/M/B=1/A=LB/X=22.76/Y=63.16 "\\Z18B"
	TextBox/C/N=text3/F=0/M/B=1/A=LB/X=22.92/Y=30.83 "\\Z18C"
	TextBox/C/N=text0/F=0/M/B=1/A=LB/X=53.82/Y=51.88 "\\Z09\\K(52224,0,0)G\\BAMPAR"
	TextBox/C/N=text4/F=0/M/B=1/A=LB/X=24.42/Y=61.33 "\\Z09\\K(34816,34816,34816)#1"
	TextBox/C/N=text5/F=0/M/B=1/A=LB/X=24.42/Y=59.51 "\\Z09\\K(34816,34816,34816)#2"
	TextBox/C/N=text6/F=0/M/B=1/A=LB/X=24.42/Y=57.68 "\\Z09\\K(34816,34816,34816)#3"
	TextBox/C/N=text7/F=0/M/B=1/A=LB/X=24.42/Y=55.85 "\\Z09\\K(34816,34816,34816)#4"
	TextBox/C/N=text8/F=0/M/B=1/A=LB/X=32.56/Y=64.12 "\\Z09simulated MF input (sum = 80 Hz)"
	TextBox/C/N=text9/F=0/M/B=1/A=LB/X=53.82/Y=42.86 "\\Z09\\K(26112,52224,0)G\\BNMDAR"
	TextBox/C/N=text11/F=0/M/B=1/A=LB/X=68.11/Y=53.06 "\\Z09\r0.3 nS"
	TextBox/C/N=text12/F=0/M/B=1/A=LB/X=68.11/Y=43.82 "\\Z09\r1.0 nS"
	TextBox/C/N=text13/F=0/M/B=1/A=LB/X=29.73/Y=25.99 "\\Z09\r25 mV\r100 ms"
	TextBox/C/N=text1/F=0/M/B=1/A=LB/X=25.75/Y=52.74 "\\Z09Pulse Tab"
	TextBox/C/N=text10/F=0/M/B=1/A=LB/X=23.09/Y=87.22 "\\Z18A"
	TextBox/C/N=text14/F=0/M/B=1/A=LB/X=36.54/Y=88.51 "\\Z09Dynamic Clamp Configuration"
	ModifyLayout mag=1
EndMacro

//****************************************************************
//****************************************************************

Function NMP_Dclamp_Fig_MakeStimWaves() // example code for generating MyDAC stimulus waves for dynamic clamp
	
	Variable npnts, freq, interval, wcnt
	String tName0, tName1, tName2, tName3, wName, paramList, wList
	
	Variable SavePlasticityWavesAMPA = 0 // ( 0 ) no ( 1 ) yes
	Variable SavePlasticityWavesNMDA = 0
	
	Variable newRandomTrains = 0
	
	Variable numMFstim = 4 // simulating 4 MF inputs
	Variable sumFreq = 0.05 // kHz, sum total freq of MF input
	Variable refrac = 1 // ms
	
	Variable tbgn = 200
	Variable tend = 2000
	
	Variable waveLength = 2500 // should be same as Clamp Stim Wave Length
	Variable dt = 0.06 // should be same as Clamp Stim Wave Sample Interval
	Variable numWaves = 2
	
	Variable gGABA_Tonic = 0.27 // nS
	
	String gAMPA_Prefix = "MyDAC_0_"
	String gGABA_Prefix = "MyDAC_1_"
	String gNMDA_Prefix = "MyDAC_2_"

	String fName = "nmDCstim_MyDAC"
	String df = "root:" + fName + ":"
	
	String directList1 = NMPulseExp_GC_AMPAdirect( select = 0 ) + NMPulseTrainRP_GC_AMPAdirect()
	String directList2 = NMPulseExp_GC_AMPAdirect( select = 1 ) + NMPulseTrainRP_GC_AMPAdirect()
	String spillList1 = NMPulseExp_GC_AMPAspill( select = 0 ) + NMPulseTrainRP_GC_AMPAspill()
	String spillList2 = NMPulseExp_GC_AMPAspill( select = 1 ) + NMPulseTrainRP_GC_AMPAspill()
	String spillList3 = NMPulseExp_GC_AMPAspill( select = 2 ) + NMPulseTrainRP_GC_AMPAspill()
	String nmdaList1 = NMPulseExp_GC_NMDA( select = 0 ) + NMPulseTrainRP_GC_NMDA()
	String nmdaList2 = NMPulseExp_GC_NMDA( select = 1 ) + NMPulseTrainRP_GC_NMDA()
	
	NMSet( folder="nmDCstim_MyDAC" )
	
	NMSet( tab="Pulse" )
	
	wList = WaveList( "PU_R_c*", ";", "" )
	NMKillWaves( wList )
	
	wList = WaveList( "PU_P_c*", ";", "" )
	NMKillWaves( wList )
	
	if ( newRandomTrains )
		wList = WaveList( "PU_Ran*", ";", "" )
		NMKillWaves( wList )
	endif
	
	// create waves containing AP times
	
	freq = sumFreq / numMFstim
	interval = 1 / freq
	
	paramList = "train=random;interval=" + num2str( interval ) + ";tbgn=" + num2str( tbgn ) + ";tend=" + num2str( tend ) + ";refrac=" + num2str( refrac ) + ";"
	
	NMPulseSet( wavePrefix=gAMPA_Prefix, update=1 )
	
	NMPulseSet( xunits="msec" )
	NMPulseSet( yunits="nS" )
	NMPulseSet( numWaves=numWaves )
	NMPulseSet( dx=dt )
	NMPulseSet( waveLength=waveLength )
	NMPulseConfigRemove( all=1 )
	
	NMPulseSet( wavePrefix="MyDAC_2_", update=1 ) // config # 2
	NMPulseSet( xunits="msec" )
	NMPulseSet( yunits="nS" )
	NMPulseSet( numWaves=numWaves )
	NMPulseSet( dx=dt )
	NMPulseSet( waveLength=waveLength )
	NMPulseConfigRemove( all=1 )
	
	for ( wcnt = 0 ; wcnt < numWaves; wcnt += 1 )
	
		tName0 = "PU_Ran3Hz_w" + num2istr( wcnt ) + "i0"
		tName1 = "PU_Ran3Hz_w" + num2istr( wcnt ) + "i1"
		tName2 = "PU_Ran3Hz_w" + num2istr( wcnt ) + "i2"
		tName3 = "PU_Ran3Hz_w" + num2istr( wcnt ) + "i3"
		
		if ( newRandomTrains || !WaveExists( $tName0 ) )
		
			if ( NMPulseTrainRandomTimes( df, tName0, paramList, waveLength ) <= 0 )
				return error
			endif
			
			if ( NMPulseTrainRandomTimes( df, tName1, paramList, waveLength ) <= 0 )
				return error
			endif
			
			if ( NMPulseTrainRandomTimes( df, tName2, paramList, waveLength ) <= 0 )
				return error
			endif
			
			if ( NMPulseTrainRandomTimes( df, tName3, paramList, waveLength ) <= 0 )
				return error
			endif
		
		endif
	
		// gAMPA (direct + spillover)
		
		NMPulseSet( wavePrefix=gAMPA_Prefix, update=1 )
		
		NMPulseConfigAdd( "wave=" + num2istr( wcnt ) + ";train=" + tName0 + ";" + directList1 )
		NMPulseConfigAdd( "wave=" + num2istr( wcnt ) + ";train=" + tName0 + ";" + directList2 )
		NMPulseConfigAdd( "wave=" + num2istr( wcnt ) + ";train=" + tName0 + ";" + spillList1 )
		NMPulseConfigAdd( "wave=" + num2istr( wcnt ) + ";train=" + tName0 + ";" + spillList2 )
		NMPulseConfigAdd( "wave=" + num2istr( wcnt ) + ";train=" + tName0 + ";" + spillList3 )
	  
	  	NMPulseConfigAdd( "wave=" + num2istr( wcnt ) + ";train=" + tName1 + ";" + directList1 )
	  	NMPulseConfigAdd( "wave=" + num2istr( wcnt ) + ";train=" + tName1 + ";" + directList2 )
	  	NMPulseConfigAdd( "wave=" + num2istr( wcnt ) + ";train=" + tName1 + ";" + spillList1 )
	  	NMPulseConfigAdd( "wave=" + num2istr( wcnt ) + ";train=" + tName1 + ";" + spillList2 )
	  	NMPulseConfigAdd( "wave=" + num2istr( wcnt ) + ";train=" + tName1 + ";" + spillList3 )
	  
	  	NMPulseConfigAdd( "wave=" + num2istr( wcnt ) + ";train=" + tName2 + ";" + directList1 )
	  	NMPulseConfigAdd( "wave=" + num2istr( wcnt ) + ";train=" + tName2 + ";" + directList2 )
	  	NMPulseConfigAdd( "wave=" + num2istr( wcnt ) + ";train=" + tName2 + ";" + spillList1 )
	  	NMPulseConfigAdd( "wave=" + num2istr( wcnt ) + ";train=" + tName2 + ";" + spillList2 )
	  	NMPulseConfigAdd( "wave=" + num2istr( wcnt ) + ";train=" + tName2 + ";" + spillList3 )
	  	
	  	NMPulseConfigAdd( "wave=" + num2istr( wcnt ) + ";train=" + tName3 + ";" + directList1 )
	  	NMPulseConfigAdd( "wave=" + num2istr( wcnt ) + ";train=" + tName3 + ";" + directList2 )
	  	NMPulseConfigAdd( "wave=" + num2istr( wcnt ) + ";train=" + tName3 + ";" + spillList1 )
	  	NMPulseConfigAdd( "wave=" + num2istr( wcnt ) + ";train=" + tName3 + ";" + spillList2 )
	  	NMPulseConfigAdd( "wave=" + num2istr( wcnt ) + ";train=" + tName3 + ";" + spillList3 )
	
		// gNMDA
	
		NMPulseSet( wavePrefix="MyDAC_2_" )
		
		NMPulseConfigAdd( "wave=" + num2istr( wcnt ) + ";train=" + tName0 + ";" + nmdaList1)
		NMPulseConfigAdd( "wave=" + num2istr( wcnt ) + ";train=" + tName0 + ";" + nmdaList2 )
	  	NMPulseConfigAdd( "wave=" + num2istr( wcnt ) + ";train=" + tName1 + ";" + nmdaList1 )
	  	NMPulseConfigAdd( "wave=" + num2istr( wcnt ) + ";train=" + tName1 + ";" + nmdaList2 )
	  	NMPulseConfigAdd( "wave=" + num2istr( wcnt ) + ";train=" + tName2 + ";" + nmdaList1 )
	  	NMPulseConfigAdd( "wave=" + num2istr( wcnt ) + ";train=" + tName2 + ";" + nmdaList2 )
	  	NMPulseConfigAdd( "wave=" + num2istr( wcnt ) + ";train=" + tName3 + ";" + nmdaList1 )
	  	NMPulseConfigAdd( "wave=" + num2istr( wcnt ) + ";train=" + tName3 + ";" + nmdaList2 )
	
	endfor
	
	NMPulseSet( wavePrefix=gAMPA_Prefix, update=1 )
	NMConfigVarSet( "Pulse", "SavePlasticityWaves", SavePlasticityWavesAMPA )
	NMPulseExecute()
	
	NMPulseSet( wavePrefix=gNMDA_Prefix, update=1 )
	NMConfigVarSet( "Pulse", "SavePlasticityWaves", SavePlasticityWavesNMDA )
	NMPulseExecute()
	
	// gGABA
	
	for ( wcnt = 0 ; wcnt < numWaves; wcnt += 1 )
	
		npnts = numpnts( $gAMPA_Prefix + num2istr( wcnt ) )
		wName = gGABA_Prefix + num2istr( wcnt )
	
		Make /O/N= ( npnts) $wName = gGABA_Tonic
		SetScale /P x 0, dt, "", $wName
		
	endfor
	
End // NMP_Dclamp_Fig_MakeStimWaves

//****************************************************************
//****************************************************************
