# Supplementary material for: NeuroMatic: An Integrated Open-Source Software Toolkit for Acquisition, Analysis and Simulation of Electrophysiological Data
Source: Front Neuroinform. 2018 Apr 4;12:14. doi: 10.3389/fninf.2018.00014 (PMC5893720; doi:10.3389/fninf.2018.00014)
Supplement: Supplementary file 7 [file DataSheet7.ZIP › NM_Paper_Use4_STP2_IAF.ipf]

#pragma rtGlobals=3		// Use modern global access method and strict wave access.

//****************************************************************
//****************************************************************
//
//	"NeuroMatic: an integrated open-source software toolkit for 
//	acquisition, analysis and simulation of electrophysiological data"
//
//	Code for WaveMetrics Igor Pro
//	By Jason Rothman ( Jason@ThinkRandom.com )
//	http://www.neuromatic.thinkrandom.com/
//		
//****************************************************************
//****************************************************************
//
//	Code to generate Supplementary Figure 6 and Figure 15 of NM paper, use example #4, Model Tab, IAF
//
//	Subjects:	Model tab, IAF model
//
//	How to generate Supplementary Figure 6 and Figure 15:
//
//	1. Install NM by placing the NeuroMatic folder inside the Igor Procedures folder.
//
//	2. Start Igor. NM should initialize and create its GUI.
//
//	3. Open the following data file (NM Folder Select/Open Data Files):
//
//		nm20Jun2013c4_001_G33_Supp
//
//	4. Open Igor Procedure file NM_Paper_Use4_STP_IAF.ipf and click "Compile"
//	
//	5. Run macro NM_Paper_Fig15_IAF (Igor/Macros/NM_Paper_Fig15_IAF)
//
//****************************************************************
//****************************************************************

Static StrConstant folder = "nm20Jun2013c4_001_G33_Supp"
Static StrConstant stimFolder = "G_71660642"

Static Constant error = -1

//****************************************************************
//****************************************************************

Macro NM_Paper_Fig15_IAF()
	Variable error = -1
	
	NMProgressCancel( reset = 1 )

	if ( ( NMP_Dclamp_Init() == error ) || NMProgressCancel() )
		return error
	endif

	if ( ( NMP_IAF_Fig_Sims( "" ) == error ) || NMProgressCancel() )
		return error
	endif

	if ( ( NMP_IAF_FigAB_Vmem() == error ) || NMProgressCancel() )
		return error
	endif
	
	if ( ( NMP_IAF_FigC_Raster() == error ) || NMProgressCancel() )
		return error
	endif
	
	if ( ( NMP_IAF_FigD_FFg() == error ) || NMProgressCancel() )
		return error
	endif
	
	DoWindow /K IAFmodel
	
	IAFmodel()
	
	return 0

End // NM_Paper_Fig15_IAF

//****************************************************************
//****************************************************************

Function NMP_IAF_Fig_Sims( waveNumList )
	String waveNumList

	Variable icnt, waveNum, Vmem
	String numStr, wName, sName, sName2, gName, wavePrefix = "Sim_"
	
	Variable comparisonGraphs = 0
	
	if ( !IsNMDataFolder( folder ) )
		NMDoAlert( "Error: cannot locate folder " + folder )
		return error
	endif
	
	if ( !WaveExists( $"G_WaveNum" ) )
		NMDoAlert( "Error: cannot locate wave G_WaveNum" )
		return error
	endif
	
	NMSet( folder=folder )
	NMSet( tab="Model" )
	
	NMModelSet( modelSelect="IAF" )
	
	NMModelSet( clampSelect="Iclamp" )
	
	NMModelStrSet( "WavePrefix", wavePrefix )
	
	NMModelVarSet( "SimulationTime", 2000 )
	NMModelVarSet( "TimeStep", 0.06 )
	
	NMModelVarSet( "Diameter", 15 )
	NMModelVarSet( "CmDensity", 0.01 )
	
	NMModelVarSet( "iClampAmp", 0 )
	NMModelVarSet( "iClampAmpInc", 0 )
	
	NMModelVarSet( "gTonicGABADensity", 0 )
	NMModelStrSet( "gGABA_WavePrefix", "MyDAC_1_" )
	
	NMModelStrSet( "gAMPA_WavePrefix", "MyDAC_0_" )
	NMModelVarSet( "eAMPA", 0 )
		
	NMModelStrSet( "gNMDA_WavePrefix", "MyDAC_2_" )
	NMModelVarSet( "eNMDA", 0 )
	NMModelStrSet( "gNMDA_BlockFxnList", "GC_Schwartz2012" )
	
	NMModelVarSet( "gLeakDensity", 0.001186 )
	
	NMModelVarSet( "AP_Threshold", -36 )
	NMModelVarSet( "AP_Peak", 43 )
	NMModelVarSet( "AP_Reset", -63 )
	//NMModelVarSet( "AP_Refrac", 2 )
	NMModelVarSet( "AP_Refrac", 0 )
	
	NMModelTabUpdate()
	
	Wave G_WaveNum
	
	if ( ItemsInList( waveNumList ) == 0 )
		waveNumList = Wave2List( "G_WaveNum", integer=1 )
	endif
	
	for ( icnt = 0 ; icnt < ItemsInList( waveNumList ) ; icnt += 1 )
	
		numStr = StringFromList( icnt, waveNumList )
	
		waveNum = str2num( numStr )
		
		if ( numtype( waveNum ) > 0 )
			return error
		endif
		
		Print "Running simulation #" + numStr
		
		wName = "RecordA" + numStr
		
		if ( !WaveExists($wName ) )
			NMDoAlert( "Error: cannot locate wave " + wName )
			return error
		endif
		
		WaveStats /Q/R=(450, 500) $wName
	
		Vmem = round( V_avg )
		
		NMModelVarSet( "FirstSimulation", waveNum )
		NMModelVarSet( "LastSimulation", waveNum )
		
		NMModelVarSet( "V0", Vmem )
		NMModelVarSet( "eGABA", Vmem )
		NMModelVarSet( "eLeak", Vmem )
		
		NMModelTabUpdate()
		
		//print wName, Vmem
		
		if ( NMModelRun() < 0 )
			return error
		endif
		
		sName = "Sim_Vmem_A" + numStr
		sName2 = "Sim2_Vmem_A" + numStr
		
		Duplicate /O $sName $sName2 // save simulation wave, otherwise it gets deleted within this loop
		
		if ( comparisonGraphs )
		
			gName = "simIAF_A" + numStr
			
			DoWindow /K $gName
			Display /K=1/N=$gName $wName as "IAF sim " + sName
			ModifyGraph rgb=(0,0,0)
			
			AppendToGraph /W=$gName $sName
		
		endif
	
	endfor
	
	for ( icnt = 0 ; icnt < ItemsInList( waveNumList ) ; icnt += 1 )
	
		numStr = StringFromList( icnt, waveNumList )
		
		sName = "Sim_Vmem_A" + numStr
		sName2 = "Sim2_Vmem_A" + numStr
		
		Duplicate /O $sName2 $sName
		
		KillWaves /Z $sName2
		
	endfor
	
	NMSet( tab="Main" )
	
	return 0

End // NMP_IAF_Fig_Sims

//****************************************************************
//****************************************************************

Function NMP_IAF_FigAB_Vmem()

	String gName
	
	if ( !IsNMDataFolder( folder ) )
		NMDoAlert( "Error: cannot locate folder " + folder )
		return error
	endif
	
	NMSet( folder=folder )
	
	if ( !WaveExists( $"RecordA16" ) )
		NMDoAlert( "Error: cannot locate wave RecordA16" )
		return error
	endif
	
	if ( !WaveExists( $"Sim_Vmem_A16" ) )
		NMDoAlert( "Error: cannot locate wave Sim_Vmem_A16" )
		return error
	endif
	
	Wave RecordA16
	Wave Sim_Vmem_A16
	
	gName = "Vmem_IAF_16" // 20 Hz
	DoWindow /K $gName
	Display /K=1/N=$gName/W=(333,489.5,655.5,658.25) RecordA16, Sim_Vmem_A16 as "Vmem Dynamic Clamp 16"
	ModifyGraph /W=$gName margin(left)=10,margin(bottom)=10,margin(top)=10,margin(right)=10
	ModifyGraph /W=$gName rgb(RecordA16)=(0,0,0),rgb(Sim_Vmem_A16)=(52224,0,0)
	ModifyGraph /W=$gName noLabel=2
	ModifyGraph /W=$gName standoff=0
	ModifyGraph /W=$gName axThick=0
	SetAxis /W=$gName left -76,50
	SetAxis /W=$gName bottom 490,1190
	Legend /W=$gName /C/N=text0/J/F=0/M/B=1/A=MC/X=-41.34/Y=33.17 "\\Z09\r\\s(RecordA16) GC V\\Bmem\\M\\Z09\r\\s(Sim_Vmem_A16) IAF"
	SetDrawLayer /W=$gName UserFront
	SetDrawEnv /W=$gName xcoord= bottom,ycoord= left,linethick= 1.25
	DrawLine /W=$gName 1358.29207920792,12.6281407035176,1358.29207920792,-12.3718592964824
	SetDrawEnv /W=$gName xcoord= bottom,ycoord= left,linethick= 1.25
	DrawLine /W=$gName 1358.29207920792,-12.3718592964824,1458.29207920792,-12.3718592964824
	
	if ( !WaveExists( $"RecordA29" ) )
		NMDoAlert( "Error: cannot locate wave RecordA29" )
		return error
	endif
	
	if ( !WaveExists( $"Sim_Vmem_A29" ) )
		NMDoAlert( "Error: cannot locate wave Sim_Vmem_A29" )
		return error
	endif
	
	Wave RecordA29
	Wave Sim_Vmem_A29

	gName = "Vmem_IAF_29" // 50 Hz
	DoWindow /K $gName
	Display /K=1/N=$gName/W=(507,448.25,831,614.75) RecordA29,Sim_Vmem_A29 as "Vmem Dynamic Clamp 29"
	ModifyGraph /W=$gName margin(left)=10,margin(bottom)=10,margin(top)=10,margin(right)=10
	ModifyGraph /W=$gName rgb(RecordA29)=(0,0,0),rgb(Sim_Vmem_A29)=(52224,0,0)
	ModifyGraph /W=$gName noLabel=2
	ModifyGraph /W=$gName standoff=0
	ModifyGraph /W=$gName axThick=0
	SetAxis /W=$gName left -76,50
	SetAxis /W=$gName bottom 490,1190
	
	return 0
	
End // NMP_IAF_FigAB_Vmem

//****************************************************************
//****************************************************************

Function NMP_IAF_FigC_Raster()

	String subfolder, wList, xRaster, yRaster, gName, gName2
	
	if ( !IsNMDataFolder( folder ) )
		NMDoAlert( "Error: cannot locate folder " + folder )
		return error
	endif

	NMSet( folder=folder )
	NMSet( wavePrefix="Record" )
	NMSet( waveSelect="All" )
	
	NMSet( tab="Spike" )
	NMSpikeSet( xbgn=0 )
	NMSpikeSet( xend=2000 )
	NMSpikeSet( threshold=10 )
	NMSpikeRasterComputeAll( chanSelectList="A", waveSelectList="All", displayMode=0, delay=0, plot=1, table=0 )
	
	gName = StrVarOrDefault( NMDF + "OutputWinList", "" )
	gName = StringFromList( 0, gName )
	
	if ( strlen( gName ) == 0 )
		return error
	endif
	
	wList = StrVarOrDefault( NMDF + "OutputWaveList", "" )
	
	xRaster = NMStrSearchList( wList, "SP_RX_R" )
	yRaster = NMStrSearchList( wList, "SP_RY_R" )
	
	xRaster = StringFromList( 0, xRaster )
	yRaster = StringFromList( 0, yRaster )
	
	If ( !WaveExists( $xRaster ) )
		NMDoAlert( "Error: cannot locate wave " + xRaster )
		return error
	endif
	
	if ( NMP_IAF_FigD_FFa( xRaster, yRaster, "SP_SpikeRate" ) == error )
		return error
	endif
	
	//Wave xtemp1 = $xRaster
	//Wave ytemp1 = $yRaster
	
	NMSet( wavePrefix="Sim_" )
	NMSpikeRasterComputeAll( chanSelectList="A", waveSelectList="All", displayMode=0, delay=0, plot=0, table=0 )
	
	wList = StrVarOrDefault( NMDF + "OutputWaveList", "" )
	
	xRaster = NMStrSearchList( wList, "SP_RX_S" )
	yRaster = NMStrSearchList( wList, "SP_RY_S" )
	
	xRaster = StringFromList( 0, xRaster )
	yRaster = StringFromList( 0, yRaster )
	
	If ( !WaveExists( $xRaster ) )
		NMDoAlert( "Error: cannot locate wave " + xRaster )
		return error
	endif
	
	if ( NMP_IAF_FigD_FFa( xRaster, yRaster, "SP_SpikeRateIAF" ) == error )
		return error
	endif
	
	Wave xtemp2 = $xRaster
	Wave ytemp2 = $yRaster
	
	ytemp2 += 0.5
	
	AppendToGraph /W=$gName ytemp2 vs xtemp2
	
	DoWindow /F $gName
	
	ModifyGraph /W=$gName margin(left)=10,margin(bottom)=37,margin(top)=10,margin(right)=10
	ModifyGraph /W=$gName mode=3
	ModifyGraph /W=$gName marker=10
	ModifyGraph /W=$gName rgb(SP_RY_RAll_A0)=(0,0,0),rgb(SP_RY_SimAll_A0)=(52224,0,0)
	ModifyGraph /W=$gName noLabel(left)=2
	ModifyGraph /W=$gName fSize(bottom)=9
	ModifyGraph /W=$gName standoff(left)=0
	ModifyGraph /W=$gName axThick(left)=0,axThick(bottom)=1.25
	ModifyGraph /W=$gName manTick(bottom)={0,200,0,0},manMinor(bottom)={1,50}
	Label /W=$gName left "Record #"
	Label /W=$gName bottom "ms"
	SetAxis /W=$gName left -0.25,6.75
	SetAxis /W=$gName bottom 490,1190
	
	gName2 = "SP_Raster_RAll"
	
	DoWindow /K $gName2
	DoWindow /C/W=$gName $gName2
	
	return 0

End // NMP_IAF_FigC_Raster

//****************************************************************
//****************************************************************

Function NMP_IAF_FigD_FFa( xRaster, yRaster, outName )
	String xRaster, yRaster
	String outName
	
	Variable icnt, wcnt, numWaves, tbgn, tend, xr, yr
	Variable count
	
	if ( !WaveExists( $xRaster ) )
		NMDoAlert( "Error: cannot locate wave " + xRaster )
		return error
	endif

	Wave xtemp = $xRaster
	Wave ytemp = $yRaster
	
	if ( !WaveExists( $"SP_Tbgn" ) )
		NMDoAlert( "Error: cannot locate wave SP_Tbgn" )
		return error
	endif
	
	Wave SP_Tbgn, SP_Tend
	
	numWaves = numpnts( SP_Tbgn )
	
	Make /O/N=( numWaves ) $outName = NaN
	
	Wave otemp = $outName
	
	for ( wcnt = 0 ; wcnt < numpnts( SP_Tbgn ) ; wcnt += 1 )
	
		tbgn = SP_Tbgn[ wcnt ]
		tend = SP_Tend[ wcnt ]
		count = 0
	
		for ( icnt = 0 ; icnt < numpnts( xtemp ) ; icnt += 1 )
		
			xr = xtemp[ icnt ]
			yr = ytemp[ icnt ]
		
			if ( ( numtype( yr ) > 0 ) || ( yr < wcnt  ) )
				continue
			endif
		
			if ( ( xr > tend ) || ( yr > wcnt  ) )
				break // finished
			endif
			
			if ( ( yr == wcnt ) && ( xr >= tbgn ) && ( xr <= tend ) )
				count += 1
			endif
			
		endfor
		
		otemp[ wcnt ] = 1000 * count / ( tend - tbgn ) // spikes per second
		
	endfor
	
	return 0

End // NMP_IAF_FigD_FFa

//****************************************************************
//****************************************************************

Function NMP_IAF_FigD_FFg()
	
	String xfName = "G_InputFreq"
	String spkName = "SP_SpikeRate"
	String simName = "SP_SpikeRateIAF"
	
	String xfName2 = xfName + "2"
	String spkName2 = spkName + "2"
	String simName2 = simName + "2"
	
	String gName = "FF_IAF"
	
	if ( !IsNMDataFolder( folder ) )
		NMDoAlert( "Error: cannot locate folder " + folder )
		return error
	endif

	NMSet( folder=folder )
	
	if ( !WaveExists( $xfName ) )
		NMDoAlert( "Error: cannot locate wave " + xfName )
		return error
	endif
	
	if ( !WaveExists( $spkName ) )
		NMDoAlert( "Error: cannot locate wave " + spkName )
		return error
	endif
	
	Duplicate /O $xfName $xfName2
	Duplicate /O $spkName $spkName2
	Duplicate /O $simName $simName2
	
	Sort $xfName2, $xfName2, $spkName2, $simName2 // sort data so frequency values are in ascending order
	
	DoWindow /K $gName
	Display /N=$gName/W=(116.25,97.25,510,341.75) $spkName2 vs $xfName2 as "Ff Relation data vs IAF model"
	AppendToGraph $simName2 vs $xfName2
	
	ModifyGraph /W=$gName margin(left)=40,margin(bottom)=34,margin(top)=10,margin(right)=10
	ModifyGraph /W=$gName mode=4,msize=3,lsize=1.25,marker=19
	ModifyGraph /W=$gName rgb($spkName2)=(0,0,0),rgb($simName2)=(52224,0,0)
	ModifyGraph /W=$gName fSize=9
	ModifyGraph /W=$gName standoff=0
	ModifyGraph /W=$gName axThick=1.25
	ModifyGraph /W=$gName manTick(left)={0,200,0,0},manMinor(left)={1,50}
	ModifyGraph /W=$gName manTick(bottom)={0,200,0,0},manMinor(bottom)={1,50}
	Label /W=$gName left "Spike Rate (Hz)"
	Label /W=$gName bottom "Total MF input (Hz)"
	SetAxis /W=$gName left 0,400
	SetAxis /W=$gName bottom 0,500

	return 0

End // NMP_IAF_FigD_FFg

//****************************************************************
//****************************************************************

Window IAFmodel() : Layout
	PauseUpdate; Silent 1		// building window...
	Layout/C=1/K=1/W=(123,55.25,786,698) Vmem_IAF_16(189,98.25,423,206.25)/O=1/F=0/T as "IAF model"
	Append Vmem_IAF_29(189,196.5,423,304.5)/O=1/F=0/T
	TextBox/C/N=text10/F=0/M/B=1/A=LB/X=20.93/Y=91.84 "\\Z18A"
	TextBox/C/N=text14/F=0/M/B=1/A=LB/X=20.60/Y=77.66 "\\Z18B"
	Append Ff_IAF(177.75,442.5,423.75,579.75)/O=1/F=0/T,SP_Raster_RAll(189,289.5,423,441)/O=1/F=0/T
	TextBox/C/N=text1/F=0/M/B=1/A=LB/X=20.76/Y=64.98 "\\Z18C"
	TextBox/C/N=text2/F=0/M/B=1/A=LB/X=20.60/Y=43.93 "\\Z18D"
	TextBox/C/N=text0/F=0/M/B=1/A=LB/X=23.09/Y=85.18 "\\Z0980 Hz"
	TextBox/C/N=text3/F=0/M/B=1/A=LB/X=22.59/Y=73.15 "\\Z09200 Hz"
	TextBox/C/N=text4/F=0/M/B=1/A=LB/X=25.75/Y=56.93 "\\Z0980"
	TextBox/C/N=text5/F=0/M/B=1/A=LB/X=24.58/Y=63.27 "\\Z09200"
	TextBox/C/N=text6/F=0/M/B=1/A=LB/X=25.75/Y=61.12 "\\Z0940"
	TextBox/C/N=text7/F=0/M/B=1/A=LB/X=24.58/Y=65.41 "\\Z09120 Hz"
	TextBox/C/N=text8/F=0/M/B=1/A=LB/X=24.58/Y=58.97 "\\Z09280"
	TextBox/C/N=text9/F=0/M/B=1/A=LB/X=24.58/Y=54.67 "\\Z09480"
	TextBox/C/N=text11/F=0/M/B=1/A=LB/X=24.58/Y=52.52 "\\Z09360"
	TextBox/C/N=text12/F=0/M/B=1/A=LB/X=21.93/Y=87.33 "\\Z09MF input"
	TextBox/C/N=text13/F=0/M/B=1/A=LB/X=52.16/Y=81.10 "\\Z09Model Tab"
	TextBox/C/N=text15/F=0/M/B=1/A=LB/X=36.05/Y=43.29 "\\Z09Spike Tab"
	TextBox/C/N=text16/F=0/M/B=1/A=LB/X=67.94/Y=89.04 "\\Z09\r25 mV\r100 ms"
	ModifyLayout mag=1
	SetDrawLayer UserFront
EndMacro // IAFmodel

//****************************************************************
//****************************************************************
